# Supplementary material for: Genetic Characterization of Highly Pathogenic Avian Influenza A(H5N1) Clade 2.3.4.4b, Antarctica, 2024
Source: Emerg Infect Dis. 2025 Aug;31(8):1618–20. doi: 10.3201/eid3108.250186 (PMC12309765; doi:10.3201/eid3108.250186)
Supplement: Appendix 2 — Key mutations in highly pathogenic avian influenza A(H5N1) clade 2.3.4.4b, Antarctica, 2024. [file 25-0186-Techapp-s2.xlsx]

## Sheet: Appendix 2 Table
Article DOI: https://doi.org/10.3201/eid3108.250186
EID cannot ensure accessibility for supplementary materials supplied by authors.
Readers who have difficulty accessing supplementary content should contact the authors for assistance.
Genetic Characterization of Highly Pathogenic Avian Influenza A(H5N1) Clade 2.3.4.4b, Antarctica, 2024
Appendix 2 Table. Key mutations in highly pathogenic avian influenza A(H5N1) clade 2.3.4.4b, Antarctica, 2024
			B3.13			D1.1					D1.3		NA	B3.2
Segment	Mutation	AF144305_A/Goose/Guangdong/1/96	EPI_ISL_19712905|A/chicken/USA/002281-001/2025_2025-01-01	EPI_ISL_19755759|A/dairy_cow/USA/004458-004/2025_2025-02-04	EPI_ISL_19027114|A/Texas/37/2024_2024-03-28	EPI_ISL_19777082|A/chicken/USA/006012-003/2025_2025-02-18	EPI_ISL_19716907|A/dairy_cow/USA/002645-005/2025_2025-01-21	EPI_ISL_19548836|A/British_Columbia/PHL-2032/2024_2024-11-09	EPI_ISL_19726293|A/Nevada/10/2025_2025-02-04	EPI_ISL_19755985|A/harbor_seal/USA/004781-001/2025_2025-01-01	EPI_ISL_19777079|A/chicken/USA/006133-001/2025_2025-02-16	EPI_ISL_19785793|A/Ohio/06-1/2025_2025-02-12	EPI_ISL_19823067|A/Chicken/Argentina/516-6/2025_2025-02-25	EPI_ISL_18698529|A/Chicken/Argentina/3657-2/2023_2023-07-26	EPI_ISL_19594064|A/chicken/Pennsylvania/24-031844-002/2024_2024-10-28	EPI_ISL_17468386|A/Chile/25945/2023_2023-03-24	EPI_ISL_19466252|A/southern_elephant_seal/Argentina/CH-PM053/2023_2023-11-01	EPI_ISL_18742212|A/Antarctic_Fur_Seal/Jasonrbour/141037/2023_2023-12-09	A/South_polar_skua/Antarctica/INACH-UC-UCHILE-SKU1/2024_2024-03-03	A/South_polar_skua/Antarctica/INACH-UC-UCHILE-SKU2/2024_2024-03-03	A/South_polar_skua/Antarctica/INACH-UC-UCHILE-SKU3/2024_2024-03-03	A/South_polar_skua/Antarctica/INACH-UC-UCHILE-SKU4/2024_2024-03-03	A/South_polar_skua/Antarctica/INACH-UC-UCHILE-SKU5/2024_2024-03-03	A/South_polar_skua/Antarctica/INACH-UC-UCHILE-SKU5L/2024_2024-03-03	EPI_ISL_18439562|A/Brown_skua/Bird_Island/128287/2023_2023-10-08	EPI_ISL_18439563|A/Brown_skua/Bird_Island/128288/2023_2023-10-08	EPI_ISL_18439564|A/Brown_skua/Bird_Island/128289/2023_2023-10-08	EPI_ISL_18592422|A/Kelp_Gull/Hound_Bay/133744/2023_2023-10-30	EPI_ISL_18592423|A/Kelp_Gull/Hound_Bay/133747/2023_2023-10-30	EPI_ISL_18592424|A/Brown_Skua/Moltkerbour/133752/2023_2023-10-31	EPI_ISL_18592425|A/Kelp_Gull/Moltkerbour/133754/2023_2023-10-31	EPI_ISL_18592426|A/Brown_Skua/Moltke_Harbour/133755/2023_2023-10-31	EPI_ISL_18592427|A/Kelp_Gull/Harpon_Bay/133943/2023_2023-11-03	EPI_ISL_18592428|A/Brown_Skua/Hound_Bay/133947/2023_2023-10-30	EPI_ISL_18592429|A/Brown_Skua/Hound_Bay/133949/2023_2023-10-30	EPI_ISL_19745586|A/Brown_skua/Torgersen_Island/o8182/2024_2024-12-01	EPI_ISL_19847535|A/Brown_skua/Fildes_Peninsula/B1/2024_2024-12-10	EPI_ISL_19847536|A/Brown_skua/Fildes_Peninsula/B2/2024_2024-12-25	EPI_ISL_19847538|A/Brown_skua/Fildes_Peninsula/B3/2024_2024-12-26	EPI_ISL_19847539|A/Brown_skua/Fildes_Peninsula/F4/2024_2024-12-26	Previously reported effect
HA	K3N	K	N	N	N	N	N	N	N	N	N	N	N	N	N	N	N	N	N	N	N	N	N	N	N	N	N	N	N	N	N	N	N	N	N	N	N	N	N	N	-
HA	R69K	R	K	K	K	K	K	K	K	K	K	K	K	K	K	K	K	K	K	K	K	K	K	K	K	K	K	K	K	K	K	K	K	K	K	K	K	K	K	K	antigenic drift / escape mutant
HA	N88R	N	R	R	R	R	R	R	R	R	R	R	R	R	R	R	R	R	R	R	R	R	R	R	R	R	R	R	R	R	R	R	R	R	R	R	R	R	R	R	-
HA	K98R	K	R	R	R	R	R	R	R	R	R	R	R	R	R	R	R	R	R	R	R	R	R	R	R	R	R	R	R	R	R	R	R	R	R	R	R	R	R	R	-
HA	S100N	S	N	N	N	N	N	N	N	N	N	N	N	N	N	N	N	N	N	N	N	N	N	N	N	N	N	N	N	N	S	N	N	N	N	N	N	N	N	N	-
HA	D110S	D	S	S	S	S	S	S	S	S	S	S	S	S	S	S	S	S	S	S	S	S	S	S	S	S	S	S	S	S	S	S	S	S	S	S	S	S	S	S	host specificity shift
HA	F111L	F	L	L	L	L	L	L	L	L	L	L	L	L	L	L	L	L	L	L	L	L	L	L	L	L	L	L	L	L	L	L	L	L	L	L	L	L	L	L	-
HA	L120M	L	M	M	M	L	L	L	L	L	L	L	M	M	M	M	M	M	M	M	M	M	M	M	M	M	M	M	M	M	M	M	M	M	M	M	M	M	M	M	-
HA	T124I	T	I	I	I	I	I	I	I	I	I	I	I	I	I	I	I	I	I	I	I	I	I	I	I	I	I	I	I	I	I	I	I	I	I	I	I	I	I	I	-
HA	S139P	S	P	P	P	P	P	P	P	P	P	P	P	P	P	P	P	P	P	P	P	P	P	P	P	P	P	P	P	P	P	P	P	P	P	P	P	P	P	P	-
HA	D142E	D	E	E	E	E	E	E	E	E	E	E	E	E	E	E	E	E	E	E	E	E	E	E	E	E	E	E	E	E	E	E	E	E	E	E	E	E	E	E	virulence, antigenic drift / escape mutant
HA	A143T	A	T	T	T	T	T	T	T	T	T	T	T	T	T	T	T	T	T	T	T	T	T	T	T	T	T	T	T	T	T	T	T	T	T	T	T	T	T	T	antigenic drift / escape mutant
HA	S145L	S	L	L	L	L	L	L	L	L	L	L	L	L	L	L	L	L	L	L	L	L	L	L	L	L	L	L	L	L	L	L	L	L	L	L	L	L	L	L	antigenic drift / escape mutant
HA	S149A	S	A	A	A	A	A	A	A	A	A	A	A	A	A	A	A	A	A	A	A	A	A	A	A	A	A	A	A	A	A	A	A	A	A	A	A	A	A	A	host specificity shift
HA	A150X	A	A	A	A	A	A	A	A	A	A	A	A	A	A	A	A	A	X	A	A	A	A	A	A	A	A	A	A	A	A	A	A	A	A	A	A	A	A	A	virulence and host specificity shift
HA	Y153H	Y	Y	Y	Y	Y	Y	Y	Y	Y	Y	Y	Y	Y	Y	Y	Y	Y	H	H	H	H	H	H	H	H	H	H	H	H	H	H	H	H	H	H	H	H	H	H	-
HA	H154Q	H	Q	Q	Q	Q	Q	Q	Q	Q	Q	Q	Q	Q	Q	Q	Q	Q	Q	Q	Q	Q	Q	Q	Q	Q	Q	Q	Q	Q	Q	Q	Q	Q	Q	Q	Q	Q	Q	Q	antigenic drift / escape mutant
HA	R156A	R	A	A	A	A	A	R	A	A	A	A	A	A	A	A	A	A	A	A	A	A	A	A	A	A	A	A	A	A	A	A	A	A	A	A	A	A	A	A	antigenic drift / escape mutant
HA	S157P	S	P	P	P	P	P	P	P	P	P	P	P	P	P	P	P	P	P	P	P	P	P	P	P	P	P	P	P	P	P	P	P	P	P	P	P	P	P	P	virulence, antigenic drift / escape mutant
HA	S171D	S	D	D	D	D	D	D	D	D	D	D	S	D	D	D	D	D	D	D	D	D	D	D	D	D	D	D	D	D	D	D	D	D	D	D	D	D	D	D	host specificity shift
HA	R178I	R	I	I	I	I	I	I	I	I	I	I	I	I	I	I	I	I	I	I	I	I	I	I	I	I	I	I	I	I	I	I	I	I	I	I	I	I	I	I	antigenic drift / escape mutant
HA	Q185R	Q	R	R	R	R	R	R	R	R	R	R	R	R	R	R	R	R	R	R	R	R	R	R	R	R	R	R	R	R	R	R	R	R	R	R	R	R	R	R	-
HA	V190I	V	I	I	I	I	I	I	I	I	I	I	I	I	I	I	I	I	I	I	I	I	I	I	I	I	I	I	I	I	I	I	I	I	I	I	I	I	I	I	-
HA	P197S	P	S	S	S	S	S	S	S	S	S	S	P	S	S	S	S	S	S	S	S	S	S	S	S	S	S	S	S	S	S	S	S	S	S	S	S	S	S	S	-
HA	D199N	D	N	N	N	N	N	N	N	N	N	N	N	N	N	N	N	N	N	N	N	N	N	N	N	N	N	N	N	N	N	N	N	N	N	N	N	N	N	N	host specificity shift
HA	A201E	A	E	E	E	E	E	E	E	E	E	E	E	E	E	E	E	E	E	E	E	E	E	E	E	E	E	E	E	E	E	E	E	E	E	E	E	E	E	E	-
HA	K205N	K	N	N	N	N	N	N	N	N	N	N	N	N	N	N	N	K	N	N	N	N	N	N	N	N	N	N	N	N	N	N	N	N	N	N	N	N	N	N	antigenic drift / escape mutant and virulence, antigenic drift / escape mutant and other
HA	Q208K	Q	K	K	K	K	K	K	K	K	K	K	K	K	K	K	K	K	K	K	K	K	K	K	K	K	K	K	K	K	K	K	K	K	K	Q	K	K	K	K	host specificity shift
HA	V226A	V	A	A	A	V	V	V	V	V	V	V	A	A	A	A	A	A	A	A	A	A	A	A	A	A	A	A	A	A	A	A	A	A	A	A	A	A	A	A	host specificity shift
HA	E228K	E	K	K	K	E	K	K	K	K	K	K	K	K	K	K	K	K	K	K	K	K	K	K	K	K	K	K	K	K	K	K	K	K	K	K	K	K	K	K	-
HA	P233S	P	S	S	S	S	S	S	S	S	P	P	S	S	S	S	S	S	S	S	S	S	S	S	S	S	S	S	S	S	S	S	S	S	S	S	S	S	S	S	-
HA	K234Q	K	Q	Q	Q	Q	Q	Q	Q	Q	Q	Q	Q	Q	Q	Q	Q	Q	Q	Q	Q	Q	Q	Q	Q	Q	Q	Q	Q	Q	Q	Q	Q	Q	Q	Q	Q	Q	Q	Q	virulence
HA	S239R	S	R	R	R	R	R	R	R	R	R	R	R	R	R	R	R	R	R	R	R	R	R	R	R	R	R	R	R	R	R	R	R	R	R	R	R	R	R	R	host specificity shift
HA	E243D	E	D	D	D	D	D	D	D	D	D	D	D	D	D	D	D	D	D	D	D	D	D	D	D	D	D	D	D	D	D	D	D	D	D	D	D	D	D	D	-
HA	N252D	N	D	D	D	D	D	D	D	D	D	D	D	D	D	D	D	D	D	D	D	D	D	D	D	D	D	D	D	D	D	D	D	D	D	D	D	D	D	D	-
HA	N256H	N	H	H	H	H	H	H	H	H	H	H	H	H	H	H	H	H	H	H	H	H	H	H	H	H	H	H	H	H	H	H	H	H	H	H	H	H	H	H	-
HA	A279T	A	T	T	T	T	T	T	T	T	T	T	T	T	T	T	T	T	T	T	T	T	T	T	T	T	T	T	T	T	T	T	T	T	T	T	T	T	T	T	-
HA	E284G	E	G	G	G	G	G	G	G	G	G	G	G	G	G	G	G	G	G	G	G	G	G	G	G	G	G	G	G	G	G	G	G	G	G	G	G	G	G	G	-
HA	L285V	L	V	V	V	V	V	V	V	V	V	V	V	L	V	V	V	V	V	V	V	V	V	V	V	V	V	V	V	V	V	V	V	V	V	V	V	V	V	V	-
HA	N289R	N	N	N	N	N	N	N	N	N	N	N	N	N	N	N	N	N	R	R	R	R	R	R	N	N	N	N	N	N	N	N	N	N	N	N	N	N	N	N	-
HA	M298V	M	V	V	V	V	V	V	V	V	V	V	V	V	V	V	V	V	V	V	V	V	V	V	V	V	V	V	V	V	V	V	V	V	V	V	V	V	V	V	-
HA	I310V	I	I	I	I	I	I	I	I	I	I	I	I	I	I	I	I	I	V	V	V	V	V	V	I	I	I	V	I	I	I	V	V	I	I	I	I	I	I	I	-
HA	R326K	R	K	K	K	K	K	K	K	K	K	K	K	K	K	K	K	K	K	K	K	K	K	K	K	K	K	K	K	K	K	K	K	K	K	K	K	K	K	K	-
HA	T336S	T	T	T	S	S	S	S	S	S	S	S	S	S	S	S	S	S	S	S	S	S	S	S	S	S	S	S	S	S	S	S	S	S	S	S	S	S	S	S	-
HA	Q338L	Q	L	L	L	L	L	L	L	L	L	L	L	L	L	L	L	L	L	L	L	L	L	L	L	Q	L	L	L	L	L	L	L	L	L	L	L	L	L	L	-
HA	R341K	R	K	K	K	R	R	R	R	R	R	R	K	K	K	K	K	K	K	K	K	K	K	K	K	K	K	K	K	K	K	K	K	K	K	R	K	K	K	K	-
HA	K344del	K	K	K	K	K	K	K	K	K	K	K	K	K	K	K	K	K	K	K	K	K	K	K	K	K	K	K	K	K	K	K	K	K	K	K	K	K	K	K	-
HA	Q429K	Q	K	K	K	K	K	K	K	K	K	K	K	K	K	K	K	K	K	K	K	K	K	K	K	K	K	K	K	K	K	K	K	K	K	K	K	K	K	K	-
HA	K499R	K	R	R	R	R	R	R	R	R	R	R	R	R	R	R	R	R	R	R	R	R	R	R	R	R	R	R	R	R	R	R	R	R	R	R	R	R	R	R	-
HA	N515K	N	K	K	K	K	K	K	K	K	K	K	K	K	K	K	K	K	K	K	K	K	K	K	K	K	K	K	K	K	K	K	K	K	K	K	K	K	K	K	-
HA	M527V	M	V	V	V	M	M	M	M	M	M	M	M	V	V	V	V	V	V	V	V	V	V	V	V	V	V	V	V	V	V	V	V	V	V	V	V	V	V	V	-
HA	V539A	V	A	A	A	A	A	A	A	A	A	A	A	A	A	A	A	A	A	A	A	A	A	A	A	A	A	A	A	A	A	A	A	A	A	A	A	A	A	A	-
HA	V549M	V	M	M	M	M	M	M	M	M	M	M	V	M	M	M	M	M	M	M	M	M	M	M	M	M	M	M	M	M	M	M	M	M	M	M	M	M	M	M	-
HA	N289H	N	H	H	H	H	H	H	H	H	H	H	H	H	H	H	H	H	N	N	N	N	N	N	H	H	H	H	H	H	H	H	H	H	H	H	H	H	H	H	-
HA	I352K	I	I	I	I	I	I	I	I	I	I	I	I	I	I	I	I	K	I	I	I	I	I	I	K	K	I	I	I	I	I	I	I	I	I	I	I	I	I	I	-
HA	Q338P	Q	Q	Q	Q	Q	Q	Q	Q	Q	Q	Q	Q	Q	Q	Q	Q	Q	Q	Q	Q	Q	Q	Q	Q	P	Q	Q	Q	Q	Q	Q	Q	Q	Q	Q	Q	Q	Q	Q	-
HA	S219T	S	S	S	S	S	S	S	S	S	S	S	S	S	S	S	S	S	S	S	S	S	S	S	S	S	S	T	S	S	S	S	S	S	S	S	S	S	S	S	-
HA	A9X	A	A	A	A	A	A	A	A	A	A	A	A	A	A	A	A	A	A	A	A	A	A	A	A	A	A	A	X	A	A	A	A	A	A	A	A	A	A	A	-
HA	L6X	L	L	L	L	L	L	L	L	L	L	L	L	L	L	L	L	L	L	L	L	L	L	L	L	L	L	L	L	X	L	L	L	L	L	L	L	L	L	L	-
HA	L7X	L	L	L	L	L	L	L	L	L	L	L	L	L	L	L	L	L	L	L	L	L	L	L	L	L	L	L	L	X	L	X	L	L	L	L	L	L	L	L	-
HA	S100D	S	S	S	S	S	S	S	S	S	S	S	S	S	S	S	S	S	S	S	S	S	S	S	S	S	S	S	S	S	D	S	S	S	S	S	S	S	S	S	-
HA	S179N	S	S	S	S	S	S	S	S	S	S	S	S	S	S	S	S	S	S	S	S	S	S	S	S	S	S	S	S	S	N	S	S	S	S	S	S	S	S	S	-
HA	E85D	E	E	E	E	E	E	E	E	E	E	E	D	D	E	E	E	E	E	E	E	E	E	E	E	E	E	E	E	E	E	E	E	E	E	E	E	E	E	E	-
HA	L285A	L	L	L	L	L	L	L	L	L	L	L	L	A	L	L	L	L	L	L	L	L	L	L	L	L	L	L	L	L	L	L	L	L	L	L	L	L	L	L	-
HA	D392N	D	D	D	D	D	D	D	D	D	D	D	D	N	D	D	D	D	D	D	D	D	D	D	D	D	D	D	D	D	D	D	D	D	D	D	D	D	D	D	-
HA	V5A	V	V	V	V	V	V	V	V	V	V	V	V	V	V	V	V	A	V	V	V	V	V	V	V	V	V	V	V	V	V	V	V	V	V	V	V	V	V	V	-
HA	K293R	K	K	K	K	K	K	K	K	K	K	K	K	K	K	K	K	R	K	K	K	K	K	K	K	K	K	K	K	K	K	K	K	K	K	K	K	K	K	K	-
HA	T211I	T	I	I	I	T	T	T	T	T	T	T	T	T	T	T	T	T	T	T	T	T	T	T	T	T	T	T	T	T	T	T	T	T	T	T	T	T	T	T	-
HA	I352X	I	I	I	X	I	I	I	I	I	I	I	I	I	I	I	I	I	I	I	I	I	I	I	I	I	I	I	I	I	I	I	I	I	I	I	I	I	I	I	-
HA	V11I	V	V	V	V	I	I	I	I	I	I	I	V	V	V	V	V	V	V	V	V	V	V	V	V	V	V	V	V	V	V	V	V	V	V	V	V	V	V	V	-
HA	T52A	T	T	T	T	A	A	A	A	A	A	A	T	T	T	T	T	T	T	T	T	T	T	T	T	T	T	T	T	T	T	T	T	T	T	T	T	T	T	T	-
HA	Q131L	Q	Q	Q	Q	L	L	L	L	L	L	L	Q	Q	L	Q	Q	Q	Q	Q	Q	Q	Q	Q	Q	Q	Q	Q	Q	Q	Q	Q	Q	Q	Q	Q	Q	Q	Q	Q	antigenic drift / escape mutant and mild drug resistance
HA	R156T	R	R	R	R	R	R	T	R	R	R	R	R	R	R	R	R	R	R	R	R	R	R	R	R	R	R	R	R	R	R	R	R	R	R	R	R	R	R	R	antigenic drift / escape mutant
HA	E202X	E	E	E	E	E	E	X	E	E	E	E	E	E	E	E	E	E	E	E	E	E	E	E	E	E	E	E	E	E	E	E	E	E	E	E	E	E	E	E	host specificity shift
HA	Q238X	Q	Q	Q	Q	Q	Q	X	Q	Q	Q	Q	Q	Q	Q	Q	Q	Q	Q	Q	Q	Q	Q	Q	Q	Q	Q	Q	Q	Q	Q	Q	Q	Q	Q	Q	Q	Q	Q	Q	host specificity shift and antigenic drift / escape mutant and other
HA	N492D	N	N	N	N	D	D	D	D	D	D	D	N	N	N	N	N	N	N	N	N	N	N	N	N	N	N	N	N	N	N	N	N	N	N	N	N	N	N	N	-
HA	M527I	M	M	M	M	I	M	I	M	I	I	I	I	M	M	M	M	M	M	M	M	M	M	M	M	M	M	M	M	M	M	M	M	M	M	M	M	M	M	M	-
HA	E2K	E	K	E	E	E	E	E	E	E	E	E	E	E	E	E	E	E	E	E	E	E	E	E	E	E	E	E	E	E	E	E	E	E	E	E	E	E	E	E	-
HA	A99S	A	S	A	A	A	A	A	A	A	A	A	A	A	A	A	A	A	A	A	A	A	A	A	A	A	A	A	A	A	A	A	A	A	A	A	A	A	A	A	-
HA	D104G	D	G	G	D	D	D	D	D	D	D	D	D	D	D	D	D	D	D	D	D	D	D	D	D	D	D	D	D	D	D	D	D	D	D	D	D	D	D	D	-
HA	T336N	T	N	N	T	T	T	T	T	T	T	T	T	T	T	T	T	T	T	T	T	T	T	T	T	T	T	T	T	T	T	T	T	T	T	T	T	T	T	T	-
HA	S561W	S	S	S	S	S	S	S	S	S	S	S	S	S	S	S	S	S	S	S	S	S	S	S	S	S	S	S	S	S	S	S	S	S	S	W	S	S	S	S	-
HA	K15E	K	K	E	K	K	K	K	K	K	K	K	K	K	K	K	K	K	K	K	K	K	K	K	K	K	K	K	K	K	K	K	K	K	K	K	K	K	K	K	-
HA	V147M	V	V	M	V	V	V	V	V	V	V	V	V	V	V	V	V	V	V	V	V	V	V	V	V	V	V	V	V	V	V	V	V	V	V	V	V	V	V	V	-
HA	E228R	E	E	E	E	R	E	E	E	E	E	E	E	E	E	E	E	E	E	E	E	E	E	E	E	E	E	E	E	E	E	E	E	E	E	E	E	E	E	E	-
HA	S171G	S	S	S	S	S	S	S	S	S	S	S	G	S	S	S	S	S	S	S	S	S	S	S	S	S	S	S	S	S	S	S	S	S	S	S	S	S	S	S	host specificity shift
HA	L188I	L	L	L	L	L	L	L	L	L	L	L	I	L	L	L	L	L	L	L	L	L	L	L	L	L	L	L	L	L	L	L	L	L	L	L	L	L	L	L	-
HA	T204K	T	T	T	T	T	T	T	T	T	T	T	K	T	T	T	T	T	T	T	T	T	T	T	T	T	T	T	T	T	T	T	T	T	T	T	T	T	T	T	host specificity shift
HA	P251S	P	P	P	P	P	P	P	P	P	P	P	S	P	P	P	P	P	P	P	P	P	P	P	P	P	P	P	P	P	P	P	P	P	P	P	P	P	P	P	host specificity shift
HA	E510K	E	E	E	E	E	E	E	E	E	E	E	K	E	E	E	E	E	E	E	E	E	E	E	E	E	E	E	E	E	E	E	E	E	E	E	E	E	E	E	-
HA	V549I	V	V	V	V	V	V	V	V	V	V	V	I	V	V	V	V	V	V	V	V	V	V	V	V	V	V	V	V	V	V	V	V	V	V	V	V	V	V	V	-
MP	N85S	N	S	S	S	N	N	N	N	N	N	N	S	S	N	S	S	S	S	S	S	S	S	S	S	S	S	S	S	S	S	S	S	S	S	S	S	S	S	S	-
MP	N87T	N	T	T	T	N	N	N	N	N	N	N	T	T	N	T	T	T	T	T	T	T	T	T	T	T	T	T	T	T	T	T	T	T	T	T	T	T	T	T	-
MP	K101R	K	R	R	R	R	R	R	R	R	R	R	R	R	R	R	R	R	R	R	R	R	R	R	R	R	R	R	R	R	R	R	R	R	R	R	R	R	R	R	-
MP	T140A	T	A	A	A	A	A	A	A	A	A	A	A	A	A	A	A	A	A	A	A	A	A	A	A	A	A	A	A	A	A	A	A	A	A	A	A	A	A	A	-
MP	F144L	F	L	L	L	L	L	L	L	L	L	L	L	L	L	L	L	L	L	L	L	L	L	L	L	L	L	L	L	L	L	L	L	L	L	L	L	L	L	L	-
MP	M165I	M	I	I	I	I	I	I	I	I	I	I	I	I	I	I	I	I	I	I	I	I	I	I	I	I	I	I	I	I	I	I	I	I	I	I	I	I	I	I	-
MP	A200V	A	V	V	V	A	A	A	A	A	A	A	V	V	V	V	V	V	V	V	V	V	V	V	V	V	V	V	V	V	V	V	V	V	V	V	V	V	V	V	-
MP	K230R	K	R	R	R	R	R	R	R	R	R	R	R	R	R	R	R	R	R	R	R	R	R	R	R	R	R	R	R	R	R	R	R	R	R	R	R	R	R	R	-
MP	N232D	N	D	D	D	D	D	D	D	D	D	D	D	D	D	D	D	D	D	D	D	D	D	D	D	D	D	D	D	D	D	D	D	D	D	D	D	D	D	D	-
MP	M248L	M	L	L	L	L	L	L	L	L	L	L	L	L	L	L	L	L	L	L	L	L	L	L	L	L	L	L	L	L	L	L	L	L	L	L	L	L	L	L	-
MP	E14G	E	G	G	G	G	G	G	G	G	G	G	G	G	G	G	G	G	G	G	G	G	G	G	G	G	G	G	G	G	G	G	G	G	G	G	G	G	G	G	-
MP	K18N	K	N	N	N	N	N	N	N	N	N	N	N	N	N	N	N	N	N	N	N	N	N	N	N	N	N	N	N	N	N	N	N	N	N	N	N	N	N	N	-
MP	V27A	V	V	V	V	V	V	V	V	V	V	V	V	V	V	V	V	V	A	A	A	A	A	A	V	V	V	V	V	V	V	V	V	V	V	V	V	V	V	V	strong drug resistance and mild drug resistance	https://doi.org/10.1016/j.virol.2005.07.003
MP	V28I	V	I	I	I	I	I	I	I	I	I	I	I	I	I	I	I	I	I	I	I	I	I	I	I	I	I	I	I	I	I	I	I	I	I	I	I	I	I	I	-
MP	R61G	R	G	G	G	R	R	R	R	R	R	R	G	G	G	G	G	G	G	G	G	G	G	G	G	G	G	G	G	G	G	G	G	G	G	G	G	G	G	G	-
MP	I51V	I	V	V	V	V	V	V	V	V	V	V	V	I	V	V	V	I	I	I	I	I	I	I	I	I	I	I	I	I	I	I	I	I	I	I	I	I	I	I	-
MP	V15I	V	V	V	V	V	V	V	V	V	V	V	V	V	V	V	V	V	V	V	V	V	V	V	I	I	V	V	V	V	V	V	V	V	V	V	V	V	V	V	-
MP	D88N	D	N	N	N	D	D	D	D	D	D	D	D	N	D	D	D	D	D	D	D	D	D	D	D	D	D	D	D	D	D	D	D	D	D	D	D	D	D	D	-
MP	N82S	N	N	N	S	N	N	N	N	N	N	N	N	N	N	N	N	N	N	N	N	N	N	N	N	N	N	N	N	N	N	N	N	N	N	N	N	N	N	N	-
MP	A227T	A	T	T	T	A	A	A	A	A	A	A	A	A	A	A	A	A	A	A	A	A	A	A	A	A	A	A	A	A	A	A	A	A	A	A	A	A	A	A	-
MP	L26P	L	L	L	L	L	L	L	L	L	L	L	L	L	P	L	L	L	L	L	L	L	L	L	L	L	L	L	L	L	L	L	L	L	L	L	L	L	L	L	strong drug resistance
MP	A33V	A	A	A	A	A	A	A	A	A	A	A	A	A	A	A	A	A	A	A	A	A	A	A	A	A	A	A	A	A	A	A	A	A	A	V	A	A	A	A	-
MP	W41L	W	W	L	W	W	W	W	W	W	W	W	W	W	W	W	W	W	W	W	W	W	W	W	W	W	W	W	W	W	W	W	W	W	W	W	W	W	W	W	-
MP	V142G	V	V	V	V	G	V	V	V	V	V	V	V	V	V	V	V	V	V	V	V	V	V	V	V	V	V	V	V	V	V	V	V	V	V	V	V	V	V	V	-
NA	I8T	I	T	T	T	I	I	I	T	I	I	I	T	T	T	T	T	T	T	T	T	T	T	T	T	T	T	T	T	T	T	T	T	T	T	T	T	T	T	T	-
NA	V16G	V	V	V	V	V	V	V	V	V	V	V	V	V	V	V	V	V	G	G	G	G	G	G	V	V	V	V	V	V	V	V	V	V	V	V	V	V	V	V	-
NA	V17I	V	I	I	I	I	I	I	I	I	I	I	I	I	I	I	I	I	I	I	I	I	I	I	I	I	I	I	I	I	I	I	I	I	I	I	I	I	I	I	-
NA	I20V	I	V	V	V	I	I	I	I	I	V	V	V	V	V	V	V	V	V	V	V	V	V	V	V	V	V	V	V	V	V	V	V	V	V	V	V	V	V	V	-
NA	H44Y	H	Y	Y	Y	H	H	H	H	H	Y	Y	Y	Y	Y	Y	Y	Y	Y	Y	Y	Y	Y	Y	Y	Y	Y	Y	Y	Y	Y	Y	Y	Y	Y	Y	Y	Y	Y	Y	-
NA	A46P	A	P	P	P	P	P	P	P	P	P	P	P	P	P	P	P	P	P	P	P	P	P	P	P	P	P	P	P	P	P	P	P	P	P	P	P	P	P	P	-
NA	T76A	T	A	A	A	A	A	A	A	A	A	A	A	A	A	A	A	A	A	A	A	A	A	A	A	A	A	A	A	A	A	A	A	A	A	A	A	A	A	A	-
NA	K78Q	K	Q	Q	Q	Q	Q	Q	Q	Q	Q	Q	Q	Q	Q	Q	Q	Q	Q	Q	Q	Q	Q	Q	Q	Q	Q	Q	Q	Q	Q	Q	Q	Q	Q	Q	Q	Q	Q	Q	-
NA	A81T	A	T	T	T	A	A	A	A	A	T	T	T	T	T	T	T	T	T	T	T	T	T	T	T	T	T	T	T	T	T	T	T	T	T	T	T	T	T	T	-
NA	V99I	V	I	I	I	I	I	I	I	I	I	I	I	I	I	I	I	I	I	I	I	I	I	I	I	I	I	I	I	I	I	I	I	I	I	I	I	I	I	I	-
NA	H100Y	H	Y	Y	Y	Y	Y	Y	Y	Y	Y	Y	Y	Y	Y	Y	Y	Y	Y	Y	Y	Y	Y	Y	Y	Y	Y	Y	Y	Y	Y	Y	Y	Y	Y	Y	Y	Y	Y	Y	-
NA	H155Y	H	Y	Y	Y	Y	Y	Y	Y	Y	Y	Y	Y	Y	Y	Y	Y	Y	Y	Y	Y	Y	Y	Y	Y	Y	Y	Y	Y	Y	Y	Y	Y	Y	Y	Y	Y	Y	Y	Y	strong drug resistance
NA	T188I	T	I	I	I	I	I	I	I	I	I	I	I	I	T	I	I	I	I	I	I	I	I	I	I	I	I	I	I	I	I	I	I	I	I	I	I	I	I	I	-
NA	M258I	M	I	I	I	I	I	I	I	I	I	I	I	I	I	I	I	I	I	I	I	I	I	I	I	I	I	I	I	I	I	I	I	I	I	I	I	I	I	I	-
NA	L269M	L	M	M	M	L	L	L	L	L	L	L	M	M	L	M	M	M	M	M	M	M	M	M	M	M	M	M	M	M	M	M	M	M	M	M	M	M	M	M	-
NA	E287D	E	D	D	D	E	E	E	E	E	E	E	D	D	D	D	D	D	D	D	D	D	D	D	D	D	D	D	D	D	D	D	D	D	D	D	D	D	D	D	-
NA	T289M	T	M	M	M	M	M	M	M	M	M	M	M	M	M	M	M	M	M	M	M	M	M	M	M	M	M	M	M	M	M	M	M	M	M	M	M	M	M	M	-
NA	V321I	V	I	I	I	V	V	V	V	V	V	V	V	V	V	V	V	I	I	I	I	I	I	I	I	I	I	I	I	I	I	I	I	I	I	I	I	I	I	I	-
NA	G336S	G	S	S	S	G	G	G	G	G	S	S	S	S	S	S	S	S	S	S	S	S	S	S	S	S	S	S	S	S	S	S	S	S	S	S	S	S	S	S	-
NA	V338M	V	M	M	M	V	V	V	V	V	M	M	M	M	M	M	M	M	M	M	M	M	M	M	M	M	M	M	M	M	M	M	M	M	M	M	M	M	M	M	-
NA	S339P	S	P	P	P	S	S	S	S	S	S	S	P	P	S	P	P	P	P	P	P	P	P	P	P	P	P	P	P	P	P	P	P	P	P	P	P	P	P	P	-
NA	P340S	P	S	S	S	S	S	S	S	S	S	S	S	S	S	S	S	S	S	S	S	S	S	S	S	S	S	S	S	S	S	S	S	S	S	S	S	S	S	S	-
NA	N366I	N	N	N	N	N	N	N	N	N	N	N	N	N	N	N	N	I	I	I	I	I	I	I	I	I	I	I	I	I	I	I	I	I	I	I	I	I	I	I	antigenic drift / escape mutant	https://doi.org/10.1128/jvi.61.9.2910-2916.1987
NA	G382E	G	E	E	E	E	E	E	E	E	E	E	E	E	E	E	E	E	E	E	E	E	E	E	E	E	E	E	E	E	E	E	E	E	E	E	E	E	E	E	-
NA	A395E	A	E	E	E	A	A	A	A	A	A	A	E	E	E	E	E	E	E	E	E	E	E	E	E	E	E	E	E	E	E	E	E	E	E	E	E	E	E	E	antigenic drift / escape mutant
NA	I396M	I	I	I	I	I	I	I	I	I	I	I	I	I	I	I	I	I	M	M	M	M	M	M	I	I	I	I	I	I	I	I	I	I	I	I	I	I	I	I	antigenic drift / escape mutant	https://doi.org/10.2807/1560-7917.ES.2023.28.7.2300085
NA	T397A	T	T	T	T	T	T	T	T	T	T	T	T	T	T	T	T	T	A	A	A	A	A	A	T	T	T	T	T	T	T	T	T	T	T	T	T	T	T	T	-
NA	I418M	I	M	M	M	I	M	M	M	I	M	M	M	M	M	M	M	M	M	M	M	M	M	M	M	M	M	M	M	M	M	M	M	M	M	M	M	M	M	M	-
NA	S434N	S	N	N	N	N	N	N	N	N	N	N	N	N	N	N	N	N	N	N	N	N	N	N	S	S	S	N	N	N	N	N	N	N	N	N	N	N	N	N	-
NA	D460G	D	G	G	G	G	G	G	G	G	G	G	G	G	G	G	G	G	G	G	G	G	G	G	G	G	G	G	G	G	G	G	G	G	G	G	G	G	G	G	-
NA	T131X	T	T	T	T	T	T	T	T	T	T	T	T	T	T	T	T	T	T	T	T	T	T	X	T	T	T	T	T	T	T	T	T	T	T	T	T	T	T	T	-
NA	N366S	N	S	S	S	S	S	S	S	S	S	S	S	S	S	S	S	N	N	N	N	N	N	N	N	N	N	N	N	N	N	N	N	N	N	N	N	N	N	N	antigenic drift / escape mutant
NA	T435A	T	T	T	T	T	T	T	T	T	T	T	T	T	T	T	T	T	T	T	T	T	T	T	A	A	A	T	T	T	T	T	T	T	T	T	T	T	T	T	-
NA	I117M	I	I	I	I	I	I	I	I	I	I	I	I	I	I	I	I	I	I	I	I	I	I	I	I	I	I	M	I	I	I	I	I	I	I	I	I	I	I	I	mild drug resistance
NA	G454D	G	G	G	G	G	G	G	G	G	G	G	G	G	G	G	G	G	G	G	G	G	G	G	G	G	G	G	G	D	G	G	G	G	D	G	G	G	G	G	-
NA	I19T	I	I	I	I	I	I	T	I	I	I	I	I	I	I	I	I	I	I	I	I	I	I	I	I	I	I	I	I	I	I	T	I	I	I	I	I	I	I	I	-
NA	V34A	V	V	V	V	V	V	V	V	V	V	V	V	V	V	V	V	V	V	V	V	V	V	V	V	V	V	V	V	V	V	A	V	V	V	V	V	V	V	V	-
NA	V234I	V	V	V	V	I	I	I	I	I	V	V	V	V	V	V	V	V	V	V	V	V	V	V	V	V	V	V	V	V	V	I	V	V	V	V	V	V	V	V	-
NA	K143N	K	K	K	K	K	N	K	N	K	K	K	K	K	K	K	K	K	K	K	K	K	K	K	K	K	K	K	K	K	K	K	N	K	K	K	K	K	K	K	-
NA	I13V	I	I	I	I	I	I	I	I	I	I	I	I	V	I	I	I	I	I	I	I	I	I	I	I	I	I	I	I	I	I	I	I	I	I	I	I	I	I	I	-
NA	T84I	T	T	T	T	T	T	T	T	T	T	T	T	I	T	T	T	T	T	T	T	T	T	T	T	T	T	T	T	T	T	T	T	T	T	T	T	T	T	T	-
NA	V163L	V	V	V	V	V	V	V	V	V	V	V	V	L	V	V	V	V	V	V	V	V	V	V	V	V	V	V	V	V	V	V	V	V	V	V	V	V	V	V	-
NA	Y344S	Y	Y	Y	Y	Y	Y	Y	Y	Y	Y	Y	Y	S	Y	Y	Y	Y	Y	Y	Y	Y	Y	Y	Y	Y	Y	Y	Y	Y	Y	Y	Y	Y	Y	Y	Y	Y	Y	Y	-
NA	S364N	S	S	S	S	S	S	S	S	S	S	S	S	N	S	S	S	S	S	S	S	S	S	S	S	S	S	S	S	S	S	S	S	S	S	S	S	S	S	S	antigenic drift / escape mutant
NA	V67I	V	I	I	I	I	I	I	I	I	V	V	V	V	V	V	V	V	V	V	V	V	V	V	V	V	V	V	V	V	V	V	V	V	V	V	V	V	V	V	-
NA	V16A	V	V	V	V	V	V	A	V	V	A	A	V	V	V	V	V	V	V	V	V	V	V	V	V	V	V	V	V	V	V	V	V	V	V	V	V	V	V	V	-
NA	I20T	I	I	I	I	I	I	T	I	I	I	I	I	I	I	I	I	I	I	I	I	I	I	I	I	I	I	I	I	I	I	I	I	I	I	I	I	I	I	I	-
NA	M23V	M	M	M	M	V	V	V	V	V	M	M	M	M	M	M	M	M	M	M	M	M	M	M	M	M	M	M	M	M	M	M	M	M	M	M	M	M	M	M	-
NA	H44N	H	H	H	H	N	N	N	N	N	H	H	H	H	H	H	H	H	H	H	H	H	H	H	H	H	H	H	H	H	H	H	H	H	H	H	H	H	H	H	-
NA	Q45H	Q	Q	Q	Q	H	H	H	H	H	Q	Q	Q	Q	Q	Q	Q	Q	Q	Q	Q	Q	Q	Q	Q	Q	Q	Q	Q	Q	Q	Q	Q	Q	Q	Q	Q	Q	Q	Q	-
NA	P48T	P	P	P	P	T	T	T	T	T	P	P	P	P	P	P	P	P	P	P	P	P	P	P	P	P	P	P	P	P	P	P	P	P	P	P	P	P	P	P	-
NA	I53V	I	I	I	I	I	V	V	V	V	I	I	I	I	I	I	I	I	I	I	I	I	I	I	I	I	I	I	I	I	I	I	I	I	I	I	I	I	I	I	-
NA	F74L	F	F	F	F	L	L	L	L	L	F	F	F	F	F	F	F	F	F	F	F	F	F	F	F	F	F	F	F	F	F	F	F	F	F	F	F	F	F	F	-
NA	L75I	L	L	L	L	I	I	I	I	I	L	L	L	L	L	L	L	L	L	L	L	L	L	L	L	L	L	L	L	L	L	L	L	L	L	L	L	L	L	L	-
NA	A81D	A	A	A	A	D	D	D	D	D	A	A	A	A	A	A	A	A	A	A	A	A	A	A	A	A	A	A	A	A	A	A	A	A	A	A	A	A	A	A	-
NA	S82P	S	S	S	S	P	P	P	P	P	S	S	S	S	S	S	S	S	S	S	S	S	S	S	S	S	S	S	S	S	S	S	S	S	S	S	S	S	S	S	-
NA	T84A	T	T	A	T	A	A	A	A	A	T	T	T	T	T	T	T	T	T	T	T	T	T	T	T	T	T	T	T	T	T	T	T	T	T	T	T	T	T	T	-
NA	N221S	N	N	N	N	S	S	S	S	S	N	N	N	N	N	N	N	N	N	N	N	N	N	N	N	N	N	N	N	N	N	N	N	N	N	N	N	N	N	N	antigenic drift / escape mutant
NA	V241I	V	V	V	V	I	I	I	I	I	V	V	V	V	V	V	V	V	V	V	V	V	V	V	V	V	V	V	V	V	V	V	V	V	V	V	V	V	V	V	-
NA	K257R	K	K	K	K	R	R	R	R	R	K	K	K	K	K	K	K	K	K	K	K	K	K	K	K	K	K	K	K	K	K	K	K	K	K	K	K	K	K	K	-
NA	P272S	P	P	P	P	P	S	S	S	P	P	P	P	P	P	P	P	P	P	P	P	P	P	P	P	P	P	P	P	P	P	P	P	P	P	P	P	P	P	P	-
NA	G286S	G	G	G	G	S	S	S	S	S	G	G	G	G	G	G	G	G	G	G	G	G	G	G	G	G	G	G	G	G	G	G	G	G	G	G	G	G	G	G	-
NA	I288V	I	I	I	I	V	V	V	V	V	I	I	I	I	I	I	I	I	I	I	I	I	I	I	I	I	I	I	I	I	I	I	I	I	I	I	I	I	I	I	-
NA	N329S	N	N	N	N	S	S	S	S	S	N	N	N	N	S	N	N	N	N	N	N	N	N	N	N	N	N	N	N	N	N	N	N	N	N	N	N	N	N	N	antigenic drift / escape mutant and mild drug resistance
NA	N171S	N	N	N	N	N	N	N	N	N	N	N	N	N	S	N	N	N	N	N	N	N	N	N	N	N	N	N	N	N	N	N	N	N	N	N	N	N	N	N	-
NA	T188V	T	T	T	T	T	T	T	T	T	T	T	T	T	V	T	T	T	T	T	T	T	T	T	T	T	T	T	T	T	T	T	T	T	T	T	T	T	T	T	-
NA	N71S	N	S	S	N	N	N	N	N	N	N	N	N	N	N	N	N	N	N	N	N	N	N	N	N	N	N	N	N	N	N	N	N	N	N	N	N	N	N	N	-
NA	T452X	T	T	T	T	T	X	T	T	T	T	T	T	T	T	T	T	T	T	T	T	T	T	T	T	T	T	T	T	T	T	T	T	T	T	T	T	T	T	T	-
NA	T397M	T	T	T	T	M	T	T	T	M	T	T	T	T	T	T	T	T	T	T	T	T	T	T	T	T	T	T	T	T	T	T	T	T	T	T	T	T	T	T	-
NA	K6R	K	K	K	K	K	K	K	K	K	R	R	K	K	K	K	K	K	K	K	K	K	K	K	K	K	K	K	K	K	K	K	K	K	K	K	K	K	K	K	-
NA	I10T	I	I	I	I	I	I	I	I	I	T	T	I	I	I	I	I	I	I	I	I	I	I	I	I	I	I	I	I	I	I	I	I	I	I	I	I	I	I	I	-
NA	T55A	T	T	T	T	T	T	T	T	T	A	A	T	T	T	T	T	T	T	T	T	T	T	T	T	T	T	T	T	T	T	T	T	T	T	T	T	T	T	T	-
NA	V62I	V	V	V	V	V	V	V	V	V	I	I	V	V	V	V	V	V	V	V	V	V	V	V	V	V	V	V	V	V	V	V	V	V	V	V	V	V	V	V	-
NA	S70N	S	S	S	S	S	S	S	S	S	N	N	S	S	S	S	S	S	S	S	S	S	S	S	S	S	S	S	S	S	S	S	S	S	S	S	S	S	S	S	-
NA	V80G	V	V	V	V	V	V	V	V	V	G	G	V	V	V	V	V	V	V	V	V	V	V	V	V	V	V	V	V	V	V	V	V	V	V	V	V	V	V	V	-
NA	T84P	T	T	T	T	T	T	T	T	T	P	P	T	T	T	T	T	T	T	T	T	T	T	T	T	T	T	T	T	T	T	T	T	T	T	T	T	T	T	T	-
NA	I94V	I	I	I	I	I	I	I	I	I	V	V	I	I	I	I	I	I	I	I	I	I	I	I	I	I	I	I	I	I	I	I	I	I	I	I	I	I	I	I	-
NA	A232T	A	A	A	A	A	A	A	A	A	T	T	A	A	A	A	A	A	A	A	A	A	A	A	A	A	A	A	A	A	A	A	A	A	A	A	A	A	A	A	-
NA	K254R	K	K	K	K	K	K	K	K	K	R	R	K	K	K	K	K	K	K	K	K	K	K	K	K	K	K	K	K	K	K	K	K	K	K	K	K	K	K	K	-
NA	W399L	W	W	W	W	W	W	W	W	W	L	L	W	W	W	W	W	W	W	W	W	W	W	W	W	W	W	W	W	W	W	W	W	W	W	W	W	W	W	W	antigenic drift / escape mutant
NA	S405A	S	S	S	S	S	S	S	S	S	A	A	S	S	S	S	S	S	S	S	S	S	S	S	S	S	S	S	S	S	S	S	S	S	S	S	S	S	S	S	-
NA	I436V	I	I	I	I	I	I	I	I	I	V	V	I	I	I	I	I	I	I	I	I	I	I	I	I	I	I	I	I	I	I	I	I	I	I	I	I	I	I	I	mild drug resistance
NA	I53A	I	I	I	I	A	I	I	I	I	I	I	I	I	I	I	I	I	I	I	I	I	I	I	I	I	I	I	I	I	I	I	I	I	I	I	I	I	I	I	-
NA	K265R	K	K	K	K	R	K	K	K	K	K	K	K	K	K	K	K	K	K	K	K	K	K	K	K	K	K	K	K	K	K	K	K	K	K	K	K	K	K	K	-
NA	S35V	S	S	S	S	S	S	S	S	S	S	S	V	S	S	S	S	S	S	S	S	S	S	S	S	S	S	S	S	S	S	S	S	S	S	S	S	S	S	S	-
NA	C49R	C	C	C	C	C	C	C	C	C	C	C	R	C	C	C	C	C	C	C	C	C	C	C	C	C	C	C	C	C	C	C	C	C	C	C	C	C	C	C	-
NA	N68Y	N	N	N	N	N	N	N	N	N	N	N	Y	N	N	N	N	N	N	N	N	N	N	N	N	N	N	N	N	N	N	N	N	N	N	N	N	N	N	N	-
NA	G454S	G	G	G	G	G	G	G	G	G	G	G	S	G	G	G	G	G	G	G	G	G	G	G	G	G	G	G	G	G	G	G	G	G	G	G	G	G	G	G	-
NA	E57K	E	E	E	E	E	E	E	E	E	E	E	E	E	E	E	E	E	E	E	E	E	E	E	E	E	E	E	E	E	E	E	E	E	E	E	K	K	K	K	-
NP	I41V	I	I	I	I	I	I	I	I	I	I	I	I	I	I	I	I	V	V	V	V	V	V	V	V	V	V	V	V	V	V	V	V	V	V	V	V	V	V	V	-
NP	I63V	I	I	I	I	I	I	I	I	I	I	I	I	I	I	I	I	V	V	V	V	V	V	V	V	V	V	V	V	V	V	V	V	V	V	V	V	V	V	V	-
NP	T130P	T	T	T	T	T	T	T	T	T	T	T	T	T	T	T	T	P	P	P	P	P	P	P	P	P	P	P	P	P	P	P	P	P	P	P	P	P	P	P	-
NP	M136L	M	L	L	L	L	L	L	L	L	L	L	L	L	L	L	L	L	L	L	L	L	L	L	L	L	L	L	L	L	L	L	L	L	L	L	L	L	L	L	-
NP	I197V	I	I	I	I	I	I	I	I	I	I	I	I	I	I	I	I	V	V	V	V	V	V	V	V	V	V	V	V	V	V	V	V	V	V	V	V	V	V	V	-
NP	F230L	F	F	F	F	F	F	F	F	F	F	F	F	L	F	L	L	L	L	L	L	L	L	L	L	L	L	L	L	L	L	L	L	L	L	L	L	L	L	L	-
NP	A353V	A	V	V	V	V	V	V	V	V	V	V	V	V	V	V	V	V	V	V	V	V	V	V	V	V	V	V	V	V	V	V	V	V	V	V	V	V	V	V	-
NP	S450N	S	N	N	N	N	N	N	N	N	N	N	S	N	N	N	N	N	N	N	N	N	N	N	N	N	N	N	N	N	N	N	N	N	N	N	N	N	N	N	-
NP	S451A	S	A	A	A	A	A	A	A	A	A	A	A	A	A	A	A	A	A	A	A	A	A	A	A	A	A	A	A	A	A	A	A	A	A	A	A	A	A	A	-
NP	I119T	I	I	I	I	I	I	I	I	I	I	I	I	I	I	T	T	I	I	I	I	I	I	I	I	I	I	I	I	I	I	I	I	I	I	I	I	I	I	I	-
NP	E454G	E	E	E	E	E	E	E	E	E	E	E	E	E	E	E	E	E	E	E	E	E	E	E	E	E	E	E	G	E	E	E	E	E	E	E	E	E	E	E	-
NP	A337S	A	A	A	A	A	A	A	A	A	A	A	A	A	A	A	A	A	A	A	A	A	A	A	A	A	A	A	A	A	S	A	A	A	A	A	A	A	A	A	-
NP	A237T	A	A	A	A	A	A	A	A	A	A	A	A	A	A	A	A	A	A	A	A	A	A	A	A	A	A	A	A	A	A	A	A	T	A	A	A	A	A	A	-
NP	Y52H	Y	H	H	H	Y	Y	Y	Y	Y	Y	Y	Y	Y	Y	Y	Y	Y	Y	Y	Y	Y	Y	Y	Y	Y	Y	Y	Y	Y	Y	Y	Y	Y	Y	Y	Y	Y	Y	Y	-
NP	V105M	V	M	M	M	M	M	M	M	M	M	M	M	V	V	V	V	V	V	V	V	V	V	V	V	V	V	V	V	V	V	V	V	V	V	V	V	V	V	V	-
NP	S482N	S	N	N	N	S	S	S	S	S	S	S	S	S	S	S	S	S	S	S	S	S	S	S	S	S	S	S	S	S	S	S	S	S	S	S	S	S	S	S	-
NP	I119V	I	V	V	I	I	I	I	I	I	I	I	I	I	I	I	I	I	I	I	I	I	I	I	I	I	I	I	I	I	I	I	I	I	I	I	I	I	I	I	-
NP	D101E	D	D	D	D	D	D	D	D	D	D	D	D	D	D	D	D	D	D	D	D	D	D	D	D	D	D	D	D	D	D	D	D	D	D	E	E	E	E	E	-
NP	R26K	R	R	R	R	R	R	R	R	R	K	K	R	R	R	R	R	R	R	R	R	R	R	R	R	R	R	R	R	R	R	R	R	R	R	R	R	R	R	R	-
NP	M159X	M	M	M	M	M	M	M	M	M	M	X	M	M	M	M	M	M	M	M	M	M	M	M	M	M	M	M	M	M	M	M	M	M	M	M	M	M	M	M	-
NP	Y111C	Y	Y	Y	Y	Y	Y	Y	Y	Y	Y	Y	C	Y	Y	Y	Y	Y	Y	Y	Y	Y	Y	Y	Y	Y	Y	Y	Y	Y	Y	Y	Y	Y	Y	Y	Y	Y	Y	Y	-
NP	K198R	K	K	K	K	K	K	K	K	K	K	K	R	K	K	K	K	K	K	K	K	K	K	K	K	K	K	K	K	K	K	K	K	K	K	K	K	K	K	K	-
NP	S287N	S	S	S	S	S	S	S	S	S	S	S	N	S	S	S	S	S	S	S	S	S	S	S	S	S	S	S	S	S	S	S	S	S	S	S	S	S	S	S	-
NP	S377N	S	S	S	S	S	S	S	S	S	S	S	N	S	S	S	S	S	S	S	S	S	S	S	S	S	S	S	S	S	S	S	S	S	S	S	S	S	S	S	-
NP	F420Y	F	F	F	F	F	F	F	F	F	F	F	Y	F	F	F	F	F	F	F	F	F	F	F	F	F	F	F	F	F	F	F	F	F	F	F	F	F	F	F	-
NP	R452K	R	R	R	R	R	R	R	R	R	R	R	K	R	R	R	R	R	R	R	R	R	R	R	R	R	R	R	R	R	R	R	R	R	R	R	R	R	R	R	-
NS	I6V	I	V	V	V	I	V	V	V	V	V	V	V	V	V	V	V	V	V	V	V	V	V	V	V	V	V	V	V	V	V	V	V	V	V	V	V	V	V	V	-
NS	T7S	T	T	T	T	S	S	S	S	S	S	S	S	S	S	S	S	S	S	S	S	S	S	S	S	S	S	S	S	S	S	S	S	S	S	S	S	S	S	S	-
NS	Y14F	Y	F	F	F	F	F	F	F	F	F	F	F	F	F	F	F	F	F	F	F	F	F	F	F	F	F	F	F	F	F	F	F	F	F	F	F	F	F	F	-
NS	I18V	I	V	V	V	V	V	V	V	V	V	V	V	V	V	V	V	V	V	V	V	V	V	V	V	V	V	V	V	V	V	V	V	V	V	V	V	V	V	V	-
NS	L21R	L	R	R	R	R	R	R	R	R	R	R	R	R	R	L	L	R	R	R	R	R	R	R	R	R	R	R	R	R	R	R	R	R	R	L	R	R	R	R	-
NS	L22F	L	F	F	F	F	F	F	F	F	F	F	F	F	F	F	F	F	F	F	F	F	F	F	F	F	F	F	F	F	F	F	F	F	F	F	F	F	F	F	-
NS	S23A	S	A	A	A	A	A	A	A	A	A	A	A	A	A	A	A	A	A	A	A	A	A	A	A	A	A	A	A	A	A	A	A	A	A	A	A	A	A	A	-
NS	M24D	M	D	D	D	D	D	D	D	D	D	D	D	D	D	D	D	D	D	D	D	D	D	D	D	D	D	D	D	D	D	D	D	D	D	D	D	D	D	D	-
NS	R25Q	R	Q	Q	Q	Q	Q	Q	Q	Q	Q	Q	Q	Q	Q	Q	Q	Q	Q	Q	Q	Q	Q	Q	Q	Q	Q	Q	Q	Q	Q	Q	Q	Q	Q	Q	Q	Q	Q	Q	-
NS	D26E	D	E	E	E	E	E	E	E	E	E	E	E	E	E	D	D	E	E	E	E	E	E	E	E	E	E	E	E	E	E	E	E	E	E	E	E	E	E	E	-
NS	M27L	M	L	L	L	L	L	L	L	L	L	L	L	L	L	L	L	L	L	L	L	L	L	L	L	L	L	L	L	L	L	L	L	L	L	L	L	L	L	L	-
NS	C28G	C	G	G	G	G	G	G	G	G	G	G	G	G	G	G	G	G	G	G	G	G	G	G	G	G	G	G	G	G	G	G	G	G	G	G	G	G	G	G	-
NS	D33L	D	L	L	L	L	L	L	L	L	L	L	L	L	L	L	L	L	L	L	L	L	L	L	L	L	L	L	L	L	L	L	L	L	L	L	L	L	L	L	-
NS	A42S	A	S	S	S	S	S	S	S	S	S	S	S	S	S	S	S	S	S	S	S	S	S	S	S	S	S	S	S	S	S	S	S	S	S	S	S	S	S	S	virulence
NS	K44R	K	R	R	R	R	R	R	R	R	R	R	R	R	R	R	R	R	R	R	R	R	R	R	R	R	R	R	R	R	R	R	R	R	R	R	R	R	R	R	-
NS	L54I	L	I	I	I	I	I	I	I	I	I	I	I	I	I	I	I	I	I	I	I	I	I	I	I	I	I	I	I	I	I	I	I	I	I	I	I	I	I	I	-
NS	R55E	R	E	E	E	E	E	E	E	E	E	E	E	E	E	E	E	E	E	E	E	E	E	E	E	E	E	E	E	E	E	E	E	E	E	E	E	E	E	E	-
NS	V56T	V	T	T	T	T	T	T	T	T	T	T	T	T	T	T	T	T	T	T	T	T	T	T	T	T	T	T	T	T	T	T	T	T	T	T	T	T	T	T	-
NS	M59R	M	R	R	R	R	R	R	R	R	R	R	R	R	R	R	R	R	R	R	R	R	R	R	R	R	R	R	R	R	R	R	R	R	R	R	R	R	R	R	-
NS	E60A	E	A	A	A	A	A	A	A	A	A	A	A	A	A	A	A	A	A	A	A	A	A	A	A	A	A	A	A	A	A	A	A	A	A	A	A	A	A	A	-
NS	K63Q	K	Q	Q	Q	Q	Q	Q	Q	Q	Q	Q	Q	Q	Q	Q	Q	Q	Q	Q	Q	Q	Q	Q	Q	Q	Q	Q	Q	Q	Q	Q	Q	Q	Q	Q	Q	Q	Q	Q	-
NS	D67R	D	D	D	R	R	R	R	R	R	R	R	R	R	R	R	R	R	R	R	R	R	R	R	R	R	R	R	R	R	R	R	R	R	R	R	R	R	R	R	-
NS	K70E	K	E	E	E	E	E	E	E	E	E	E	E	E	E	E	E	E	E	E	E	E	E	E	E	E	E	E	E	K	E	E	E	E	E	E	E	E	E	E	host specificity shift [statistical]
NS	S71E	S	E	E	E	E	E	E	E	E	E	E	E	E	E	E	E	E	E	E	E	E	E	E	E	E	E	E	E	E	E	E	E	E	E	E	E	E	E	E	-
NS	T73S	T	S	S	S	S	S	S	S	S	S	S	S	S	S	S	S	S	S	S	S	S	S	S	S	S	S	S	S	S	S	S	S	S	S	S	S	S	S	S	-
NS	N74D	N	D	D	D	D	D	D	D	D	D	D	D	D	D	D	D	D	D	D	D	D	D	D	D	D	D	D	D	D	D	D	D	D	D	D	D	D	D	D	-
NS	N76A	N	A	A	A	A	A	A	A	A	A	A	A	A	A	A	A	A	A	A	A	A	A	A	A	A	A	A	A	A	A	A	A	A	A	A	A	A	A	A	-
NS	I79M	I	M	M	M	M	M	M	M	M	M	M	M	M	M	M	M	M	M	M	M	M	M	M	M	M	M	M	M	M	M	M	M	M	M	M	M	M	M	M	-
NS	A80T	A	T	T	T	T	T	T	T	T	T	T	T	T	T	T	T	T	T	T	T	T	T	T	T	T	T	T	T	T	T	T	T	T	T	T	T	T	T	T	-
NS	S84V	S	V	V	V	V	V	V	V	V	V	V	V	S	V	V	V	V	V	V	V	V	V	V	V	V	V	V	V	V	V	V	V	V	V	V	V	V	V	V	-
NS	I90L	I	L	L	L	L	L	L	L	L	L	L	L	L	L	L	L	L	L	L	L	L	L	L	L	L	L	L	L	L	L	L	L	L	L	L	L	L	L	L	-
NS	S94T	S	T	T	T	T	T	T	T	T	T	T	T	T	T	T	T	T	T	T	T	T	T	T	T	T	T	T	T	T	T	T	T	T	T	T	T	T	T	T	-
NS	I95L	I	L	L	L	L	L	L	L	L	L	L	L	L	L	L	L	L	L	L	L	L	L	L	L	L	L	L	L	L	L	L	L	L	L	L	L	L	L	L	-
NS	E101D	E	D	D	D	D	D	D	D	D	D	D	D	D	D	D	D	D	D	D	D	D	D	D	D	D	D	D	D	D	D	D	D	D	D	D	D	D	D	D	-
NS	Y103F	Y	F	F	F	F	F	F	F	F	F	F	F	F	F	F	F	F	F	F	F	F	F	F	F	F	F	F	F	F	F	F	F	F	F	F	F	F	F	F	virulence
NS	R108K	R	K	K	K	K	K	K	K	K	K	K	K	K	K	K	K	K	K	K	K	K	K	K	K	K	K	K	K	K	K	K	K	K	K	K	K	K	K	K	-
NS	I111V	I	V	V	V	V	V	V	V	V	V	V	V	V	V	V	V	V	V	V	V	V	V	V	V	V	V	V	V	V	V	V	V	V	V	V	V	V	V	V	-
NS	T112A	T	A	A	A	A	A	A	A	A	A	A	A	A	A	A	A	A	A	A	A	A	A	A	A	A	A	A	A	A	A	A	A	A	A	A	A	A	A	A	-
NS	G114S	G	S	S	S	S	S	S	S	S	S	S	S	S	S	S	S	S	S	S	S	S	S	S	S	S	S	S	S	S	S	S	S	S	S	S	S	S	S	S	-
NS	M116S	M	S	S	S	M	M	M	M	M	M	M	M	S	M	S	S	S	S	S	S	S	S	S	S	S	S	S	S	S	S	S	S	S	S	M	M	M	M	M	-
NS	V117I	V	I	I	I	I	I	I	I	I	I	I	I	I	I	I	I	I	I	I	I	I	I	I	I	I	I	I	I	I	I	I	I	I	I	V	I	I	I	I	-
NS	K118R	K	R	R	R	R	R	R	R	R	R	R	R	R	R	R	R	R	R	R	R	R	R	R	R	R	R	R	R	R	R	R	R	R	R	K	R	R	R	R	-
NS	R127N	R	N	N	N	N	N	N	N	N	N	N	N	N	N	N	N	N	N	N	N	N	N	N	N	N	N	N	N	N	N	N	N	N	N	R	N	N	N	N	-
NS	L137I	L	I	I	I	I	I	I	I	I	I	I	I	I	I	I	I	I	I	I	I	I	I	I	L	L	L	I	I	I	I	I	I	I	I	L	I	I	I	I	-
NS	D139N	D	N	N	N	N	D	D	D	N	D	D	D	N	D	N	N	N	N	N	N	N	N	N	N	N	N	N	N	N	N	N	N	N	N	N	N	N	N	N	-
NS	Q140R	Q	R	R	R	R	R	R	R	R	Q	Q	R	R	R	R	R	R	R	R	R	R	R	R	R	R	R	R	R	R	R	R	R	R	R	R	R	R	R	R	-
NS	V145I	V	I	I	I	I	I	I	I	I	I	I	I	I	I	I	I	I	I	I	I	I	I	I	I	I	I	I	I	I	I	I	I	I	I	I	I	I	I	I	-
NS	S146L	S	L	L	L	L	L	L	L	L	L	L	L	L	L	L	L	L	L	L	L	L	L	L	L	L	L	L	L	L	L	L	L	L	L	L	L	L	L	L	-
NS	S153E	S	E	E	E	E	E	E	E	E	E	E	E	E	E	E	E	E	E	E	E	E	E	E	E	E	E	E	E	E	E	E	E	E	E	E	E	E	E	E	-
NS	A158G	A	G	G	G	G	G	G	G	G	G	G	G	G	G	G	G	G	G	G	G	G	G	G	G	G	G	G	G	G	G	G	G	G	G	G	G	G	G	G	-
NS	F161S	F	S	S	S	S	S	S	S	S	S	S	S	S	S	S	S	S	S	S	S	S	S	S	S	S	S	S	S	S	S	S	S	S	S	S	S	S	S	S	-
NS	I163L	I	L	L	L	L	L	L	L	L	L	L	L	L	L	L	L	L	L	L	L	L	L	L	L	L	L	L	L	L	L	L	L	L	L	L	L	L	L	L	-
NS	V166L	V	L	L	L	L	L	L	L	L	L	L	L	L	L	L	L	L	L	L	L	L	L	L	L	L	L	L	L	L	L	L	L	L	L	L	L	L	L	L	-
NS	F170T	F	T	T	T	T	T	T	T	T	T	T	T	T	T	T	T	T	T	T	T	T	T	T	T	T	T	T	T	T	T	T	T	T	T	T	T	T	T	T	-
NS	T171D	T	D	D	D	T	T	T	T	T	T	T	D	D	D	D	D	D	D	D	D	D	D	D	D	D	D	D	D	D	D	D	D	D	D	D	D	D	D	D	-
NS	I180V	I	V	V	V	V	V	V	V	V	V	V	V	V	V	V	V	V	V	V	V	V	V	V	V	V	V	V	V	V	V	V	V	V	V	V	V	V	V	V	-
NS	S191T	S	T	T	T	T	T	T	T	T	T	T	T	T	T	T	T	T	T	T	T	T	T	T	T	T	T	T	T	T	T	T	T	T	T	T	T	T	T	T	-
NS	I192V	I	V	V	V	V	V	V	V	V	V	V	V	I	V	V	V	V	V	V	V	V	V	V	V	V	V	V	V	V	V	V	V	V	V	V	V	V	V	V	-
NS	A194V	A	V	V	V	V	V	V	V	V	V	V	V	V	V	V	V	V	V	V	V	V	V	V	V	V	V	V	V	V	V	V	V	V	V	V	V	V	V	V	-
NS	N197T	N	T	T	T	T	T	T	T	T	T	T	T	T	T	T	T	T	T	T	T	T	T	T	T	T	T	T	T	T	T	T	T	T	T	T	T	T	T	T	-
NS	I198L	I	L	L	L	L	L	L	L	L	L	L	L	L	L	L	L	L	L	L	L	L	L	L	L	L	L	L	L	L	L	L	L	L	L	L	L	L	L	L	-
NS	G204R	G	R	R	R	R	R	R	R	R	R	R	R	R	R	R	R	R	R	R	R	G	G	R	R	R	R	R	R	R	R	R	R	R	R	R	R	R	R	R	-
NS	I205S X	I	S	S	S	S	S	S	S	S	S	S	S	S	S	S	S	S	S	X	S	X	S	X	S	S	S	S	S	S	S	S	S	S	S	S	S	S	S	S	virulence	https://doi.org/10.1371/journal.ppat.1001106
NS	H206S	H	S	S	S	S	S	S	S	S	S	S	S	S	S	S	S	S	S	S	S	S	S	S	S	S	S	S	S	S	S	S	S	S	S	S	S	S	S	S	-
NS	D207N	D	N	N	N	N	N	N	N	N	N	N	D	N	N	N	N	N	N	N	N	N	N	N	N	N	N	N	N	N	N	N	N	N	N	N	N	N	N	N	-
NS	N209D	N	D	D	D	D	D	D	D	D	D	D	N	D	D	D	D	D	D	D	D	D	D	D	D	D	D	D	D	D	D	D	D	D	D	D	D	D	D	D	-
NS	G211R	G	R	R	R	R	R	R	R	R	R	R	R	R	R	R	G	R	R	R	R	R	R	R	R	R	R	R	R	R	R	R	R	R	R	R	R	R	R	R	-
NS	S213P	S	P	P	P	P	P	P	P	P	P	P	P	P	P	P	P	P	P	P	P	P	P	P	P	P	P	P	P	P	P	P	P	P	P	P	P	P	P	P	-
NS	Y221K	Y	K	K	K	K	K	K	K	K	K	K	K	K	K	K	K	K	K	K	K	K	K	K	K	K	K	K	K	K	K	K	K	K	K	K	K	K	K	K	virulence
NS	A223E	A	E	E	E	A	A	A	A	A	A	A	A	E	A	E	E	E	E	E	E	E	E	E	E	E	E	E	E	E	E	E	E	E	E	E	E	E	E	E	virulence
NS	K224R	K	R	R	R	R	R	R	R	R	R	R	R	R	R	R	R	R	R	R	R	R	R	R	R	R	R	R	R	R	R	R	R	R	R	R	R	R	R	R	virulence
NS	R225T	R	T	T	T	T	T	T	T	T	T	T	T	T	T	T	T	T	T	T	T	T	T	T	T	T	T	T	T	T	T	T	T	T	T	T	T	T	T	T	virulence
NS	V226I	V	I	I	I	I	I	I	I	I	I	I	I	I	I	V	V	I	I	I	I	I	I	I	I	I	I	I	I	I	I	I	I	I	I	I	I	I	I	I	virulence
NS	Q14M	Q	M	M	M	M	M	M	M	M	M	M	M	M	M	M	M	M	M	M	M	M	M	M	M	M	M	M	M	M	M	M	M	M	M	M	M	M	M	M	virulence
NS	E22G	E	G	G	G	G	G	G	G	G	G	G	G	G	G	G	G	G	G	G	G	G	G	G	G	G	G	G	G	G	G	G	G	G	G	G	G	G	G	G	-
NS	V26E	V	E	E	E	E	E	E	E	E	E	E	E	E	E	E	E	E	E	E	E	E	E	E	E	E	E	E	E	E	E	E	E	E	E	E	E	E	E	E	-
NS	R37S	R	S	S	S	S	S	S	S	S	S	S	S	S	S	S	S	S	S	S	S	S	S	S	S	S	S	S	S	S	S	S	S	S	S	S	S	S	S	S	-
NS	I40L	I	L	L	L	L	L	L	L	L	L	L	L	L	L	L	L	L	L	L	L	L	L	L	L	L	L	L	L	L	L	L	L	L	L	L	L	L	L	L	-
NS	S48X A	S	A	A	A	A	A	A	A	A	A	A	A	A	A	A	A	A	A	X	A	X	A	X	A	A	A	A	A	A	A	A	A	A	A	A	A	A	A	A	virulence	https://doi.org/10.1371/journal.ppat.1001106
NS	M49V	M	V	V	V	V	V	V	V	V	V	V	V	V	V	V	V	V	V	V	V	V	V	V	V	V	V	V	V	V	V	V	V	V	V	V	V	V	V	V	-
NS	N60S	N	S	S	S	S	S	S	S	S	S	S	N	S	S	S	S	S	S	S	S	S	S	S	S	S	S	S	S	S	S	S	S	S	S	S	S	S	S	S	-
NS	A63G	A	G	G	G	A	A	A	A	A	A	A	G	G	G	G	G	G	G	G	G	G	G	G	G	G	G	G	G	G	G	G	G	G	G	G	G	G	G	G	-
NS	T64K	T	K	K	K	K	K	K	K	K	K	K	K	K	K	K	K	K	K	K	K	K	K	K	K	K	K	K	K	K	K	K	K	K	K	K	K	K	K	K	-
NS	N67E	N	N	N	N	N	N	N	N	N	N	N	E	E	E	E	E	E	E	E	E	E	E	E	E	E	E	E	E	E	E	E	E	E	E	E	E	E	E	E	-
NS	E68Q	E	Q	Q	Q	Q	Q	Q	Q	Q	Q	Q	Q	Q	Q	Q	Q	Q	Q	Q	Q	Q	Q	Q	Q	Q	Q	Q	Q	Q	Q	Q	Q	Q	Q	Q	Q	Q	Q	Q	-
NS	A81E	A	E	E	E	E	E	E	E	E	E	E	E	E	E	E	E	E	E	E	E	E	E	E	E	E	E	E	E	E	E	E	E	E	E	E	E	E	E	E	-
NS	C83V	C	V	V	V	V	V	V	V	V	V	V	V	V	V	V	V	V	V	V	V	V	V	V	V	V	V	V	V	V	V	V	V	V	V	V	V	V	V	V	-
NS	N85H	N	H	H	H	H	H	N	H	H	H	H	H	H	H	H	H	H	H	H	H	H	H	H	H	H	H	H	H	H	H	H	H	H	H	H	H	H	H	H	-
NS	I86R	I	R	R	R	R	R	R	R	R	R	R	R	R	R	R	R	R	R	R	R	R	R	R	R	R	R	R	R	R	R	R	R	R	R	R	R	R	R	R	-
NS	T88K	T	K	K	K	K	K	K	K	K	K	K	T	T	K	K	K	K	K	K	K	K	K	K	K	K	K	K	K	K	K	K	K	K	K	K	K	K	K	K	-
NS	K89I	K	I	I	I	I	I	I	I	I	I	I	I	I	I	I	I	I	I	I	I	I	I	I	I	I	I	I	I	I	I	I	I	I	I	I	I	I	I	I	-
NS	L100M	L	M	M	M	M	M	M	M	M	M	M	M	M	M	M	M	M	M	M	M	M	M	M	M	M	M	M	M	M	M	M	M	M	M	M	M	M	M	M	virulence
NS	S111Q	S	Q	Q	Q	Q	Q	Q	Q	Q	Q	Q	Q	Q	Q	Q	Q	Q	Q	Q	Q	Q	Q	Q	Q	Q	Q	Q	Q	Q	Q	Q	Q	Q	Q	Q	Q	Q	Q	Q	-
NS	G204X	G	G	G	G	G	G	G	G	G	G	G	G	G	G	G	G	G	G	G	G	X	X	G	G	G	G	G	G	G	G	G	G	G	G	G	G	G	G	G	-
NS	E47X	E	E	E	E	E	E	E	E	E	E	E	E	E	E	E	E	E	E	E	E	X	X	E	E	E	E	E	E	E	E	E	E	E	E	E	E	E	E	E	-
NS	F9Y	Y	F	F	F	F	F	F	F	F	F	F	F	F	F	F	F	F	F	F	F	F	F	F	F	F	F	F	F	F	F	F	F	F	F	F	F	F	F	F	-
NS	L21Q	L	L	L	L	L	L	L	L	L	L	L	L	L	L	Q	Q	L	L	L	L	L	L	L	L	L	L	L	L	L	L	L	L	L	L	L	L	L	L	L	-
NS	D26K	D	D	D	D	D	D	D	D	D	D	D	D	D	D	K	K	D	D	D	D	D	D	D	D	D	D	D	D	D	D	D	D	D	D	D	D	D	D	D	-
NS	D53G	D	D	D	D	D	D	D	D	D	D	D	D	D	D	G	G	D	D	D	D	D	D	D	D	D	D	D	D	D	D	D	D	D	D	D	D	D	D	D	-
NS	V226T	V	V	V	V	V	V	V	V	V	V	V	V	V	V	T	T	V	V	V	V	V	V	V	V	V	V	V	V	V	V	V	V	V	V	V	V	V	V	V	virulence
NS	L137T	L	L	L	L	L	L	L	L	L	L	L	L	L	L	L	L	L	L	L	L	L	L	L	T	T	T	L	L	L	L	L	L	L	L	L	L	L	L	L	-
NS	Q119X	Q	Q	Q	Q	Q	Q	Q	Q	Q	Q	Q	Q	Q	Q	Q	Q	Q	Q	Q	Q	Q	Q	Q	Q	Q	Q	Q	X	Q	Q	Q	Q	Q	Q	Q	Q	Q	Q	Q	-
NS	R88H	R	R	R	R	R	R	R	R	R	R	R	R	R	R	R	R	R	R	R	R	R	R	R	R	R	R	R	R	R	H	R	R	R	R	R	R	R	R	R	-
NS	S84M	S	S	S	S	S	S	S	S	S	S	S	S	M	S	S	S	S	S	S	S	S	S	S	S	S	S	S	S	S	S	S	S	S	S	S	S	S	S	S	-
NS	T88R	T	T	T	T	T	T	T	T	T	T	T	R	R	T	T	T	T	T	T	T	T	T	T	T	T	T	T	T	T	T	T	T	T	T	T	T	T	T	T	-
NS	T7L	T	L	L	L	T	T	T	T	T	T	T	T	T	T	T	T	T	T	T	T	T	T	T	T	T	T	T	T	T	T	T	T	T	T	T	T	T	T	T	-
NS	Q40R	Q	Q	Q	R	Q	Q	Q	Q	Q	Q	Q	Q	Q	Q	Q	Q	Q	Q	Q	Q	Q	Q	Q	Q	Q	Q	Q	Q	Q	Q	Q	Q	Q	Q	Q	Q	Q	Q	Q	-
NS	P164X	P	P	P	X	P	P	P	P	P	P	P	P	P	P	P	P	P	P	P	P	P	P	P	P	P	P	P	P	P	P	P	P	P	P	P	P	P	P	P	-
NS	N67G	N	G	G	G	G	G	G	G	G	G	G	N	N	N	N	N	N	N	N	N	N	N	N	N	N	N	N	N	N	N	N	N	N	N	N	N	N	N	N	-
NS	E75G	E	E	G	E	G	G	G	G	G	G	G	E	E	E	E	E	E	E	E	E	E	E	E	E	E	E	E	E	E	E	E	E	E	E	E	E	E	E	E	-
NS	S83P	S	S	S	S	P	P	P	P	P	P	P	S	S	S	S	S	S	S	S	S	S	S	S	S	S	S	S	S	S	S	S	S	S	S	S	S	S	S	S	-
NS	P87S	P	P	P	P	S	S	S	S	S	S	S	S	P	P	P	P	P	P	P	P	P	P	P	P	P	P	P	P	P	P	P	P	P	P	P	P	P	P	P	host specificity shift [statistical]
NS	M116C	M	M	M	M	C	C	C	C	C	C	C	C	M	C	M	M	M	M	M	M	M	M	M	M	M	M	M	M	M	M	M	M	M	M	M	M	M	M	M	-
NS	L147I	L	L	L	L	I	I	I	I	I	I	I	L	L	L	L	L	L	L	L	L	L	L	L	L	L	L	L	L	L	L	L	L	L	L	L	L	L	L	L	-
NS	T171N	T	T	T	T	N	N	N	N	N	N	N	T	T	T	T	T	T	T	T	T	T	T	T	T	T	T	T	T	T	T	T	T	T	T	T	T	T	T	T	-
NS	R193Q	R	R	R	R	Q	Q	Q	Q	Q	Q	Q	R	R	R	R	R	R	R	R	R	R	R	R	R	R	R	R	R	R	R	R	R	R	R	R	R	R	R	R	-
NS	E36K	E	E	E	E	K	K	K	K	K	K	K	E	E	E	E	E	E	E	E	E	E	E	E	E	E	E	E	E	E	E	E	E	E	E	E	E	E	E	E	-
NS	A63E	A	A	A	A	E	E	E	E	E	E	E	A	A	A	A	A	A	A	A	A	A	A	A	A	A	A	A	A	A	A	A	A	A	A	A	A	A	A	A	-
NS	A86V	A	A	A	A	A	A	A	A	A	A	A	A	A	V	A	A	A	A	A	A	A	A	A	A	A	A	A	A	A	A	A	A	A	A	A	A	A	A	A	-
NS	D67G	D	G	G	D	D	D	D	D	D	D	D	D	D	D	D	D	D	D	D	D	D	D	D	D	D	D	D	D	D	D	D	D	D	D	D	D	D	D	D	-
NS	L21P	L	L	L	L	L	L	L	L	L	L	L	L	L	L	L	L	L	L	L	L	L	L	L	L	L	L	L	L	L	L	L	L	L	L	P	L	L	L	L	-
NS	A86S	A	A	A	A	A	A	A	A	A	A	A	A	A	A	A	A	A	A	A	A	A	A	A	A	A	A	A	A	A	A	A	A	A	A	S	S	S	S	S	-
NS	A155T	A	A	A	A	A	A	A	A	A	A	A	A	A	A	A	A	A	A	A	A	A	A	A	A	A	A	A	A	A	A	A	A	A	A	T	A	A	A	A	-
NS	D189G	D	D	G	D	D	D	D	D	D	D	D	D	D	D	D	D	D	D	D	D	D	D	D	D	D	D	D	D	D	D	D	D	D	D	D	D	D	D	D	-
NS	I32V	I	I	V	I	I	I	I	I	I	I	I	I	I	I	I	I	I	I	I	I	I	I	I	I	I	I	I	I	I	I	I	I	I	I	I	I	I	I	I	-
NS	K39R	K	K	K	K	R	K	K	K	R	K	K	K	K	K	K	K	K	K	K	K	K	K	K	K	K	K	K	K	K	K	K	K	K	K	K	K	K	K	K	-
NS	S165F	S	S	S	S	S	S	S	S	S	F	F	S	S	S	S	S	S	S	S	S	S	S	S	S	S	S	S	S	S	S	S	S	S	S	S	S	S	S	S	-
NS	G179R	G	G	G	G	G	G	G	G	G	R	R	G	G	G	G	G	G	G	G	G	G	G	G	G	G	G	G	G	G	G	G	G	G	G	G	G	G	G	G	-
NS	D27G	D	D	D	D	D	D	D	D	D	G	G	D	D	D	D	D	D	D	D	D	D	D	D	D	D	D	D	D	D	D	D	D	D	D	D	D	D	D	D	-
NS	I6L	I	I	I	I	L	I	I	I	I	I	I	I	I	I	I	I	I	I	I	I	I	I	I	I	I	I	I	I	I	I	I	I	I	I	I	I	I	I	I	-
NS	K78R	K	K	K	K	K	K	K	K	K	K	K	R	K	K	K	K	K	K	K	K	K	K	K	K	K	K	K	K	K	K	K	K	K	K	K	K	K	K	K	-
NS	P85S	P	P	P	P	P	P	P	P	P	P	P	S	P	P	P	P	P	P	P	P	P	P	P	P	P	P	P	P	P	P	P	P	P	P	P	P	P	P	P	-
NS	A86T	A	A	A	A	A	A	A	A	A	A	A	T	A	A	A	A	A	A	A	A	A	A	A	A	A	A	A	A	A	A	A	A	A	A	A	A	A	A	A	-
NS	D92G	D	D	D	D	D	D	D	D	D	D	D	G	D	D	D	D	D	D	D	D	D	D	D	D	D	D	D	D	D	D	D	D	D	D	D	D	D	D	D	virulence
NS	E152D	E	E	E	E	E	E	E	E	E	E	E	D	E	E	E	E	E	E	E	E	E	E	E	E	E	E	E	E	E	E	E	E	E	E	E	E	E	E	E	-
NS	D207H	D	D	D	D	D	D	D	D	D	D	D	H	D	D	D	D	D	D	D	D	D	D	D	D	D	D	D	D	D	D	D	D	D	D	D	D	D	D	D	-
NS	N29S	N	N	N	N	N	N	N	N	N	N	N	S	N	N	N	N	N	N	N	N	N	N	N	N	N	N	N	N	N	N	N	N	N	N	N	N	N	N	N	-
NS	S93T	S	S	S	S	S	S	S	S	S	S	S	T	S	S	S	S	S	S	S	S	S	S	S	S	S	S	S	S	S	S	S	S	S	S	S	S	S	S	S	-
NS	S48N	S	S	S	S	S	S	S	S	S	S	S	S	S	S	S	S	S	S	S	S	S	S	S	S	S	S	S	S	S	S	S	S	S	S	S	N	N	N	N	-
NS	M116N	M	M	M	M	M	M	M	M	M	M	M	M	M	M	M	M	M	M	M	M	M	M	M	M	M	M	M	M	M	M	M	M	M	M	M	N	N	N	N	-
NS	S44L	S	S	S	S	S	S	S	S	S	S	S	S	S	S	S	S	S	S	S	S	S	S	S	S	S	S	S	S	S	S	S	S	S	S	S	L	L	L	L	-
NS	L87I	L	L	L	L	L	L	L	L	L	L	L	L	L	L	L	L	L	L	L	L	L	L	L	L	L	L	L	L	L	L	L	L	L	L	L	I	I	I	I	-
PA	T61M	T	M	M	M	T	T	T	T	T	T	-	T	M	M	M	M	M	M	M	M	M	M	M	M	M	M	M	M	M	M	M	M	M	M	M	M	M	M	M	-
PA	I63V	I	V	V	V	V	V	V	V	V	V	-	V	V	V	V	V	V	V	V	V	V	V	V	V	V	V	V	V	V	V	V	V	V	V	V	V	V	V	V	-
PA	T129I	T	I	I	I	I	I	I	I	I	I	-	I	I	I	I	I	I	I	I	I	I	I	I	I	I	I	I	I	I	I	I	I	I	I	I	I	I	I	I	-
PA	V201I	V	I	I	I	I	I	I	I	I	I	-	I	I	I	I	I	I	I	I	I	I	I	I	I	I	I	I	I	I	I	I	I	I	I	I	I	I	I	I	-
PA	C212R	C	R	R	R	R	R	R	R	R	R	-	R	R	R	R	R	R	R	R	R	R	R	R	R	R	R	R	R	R	R	R	R	R	R	R	R	R	R	R	-
PA	S224P	S	S	S	S	S	S	S	S	S	S	-	S	S	S	S	S	P	P	P	P	P	P	P	P	P	P	P	P	P	P	P	P	P	P	P	P	P	P	P	-
PA	K228N	K	N	N	N	N	N	N	N	N	N	-	N	N	N	N	N	N	N	N	N	N	N	N	N	N	N	N	N	N	N	N	N	N	N	N	N	N	N	N	-
PA	M311I	M	M	M	M	M	M	M	M	M	M	-	M	M	M	M	M	M	I	I	I	I	I	I	M	M	M	M	M	M	M	M	M	M	M	M	M	M	M	M	-
PA	R361K	R	K	K	K	K	K	K	K	K	K	-	K	K	K	K	K	K	K	K	K	K	K	K	K	K	K	K	K	K	K	K	K	K	K	K	K	K	K	K	-
PA	K399E	K	E	E	E	E	E	E	E	E	E	-	E	E	E	E	E	E	E	E	E	E	E	E	E	E	E	K	E	E	E	E	K	E	E	E	E	E	E	E	-
PA	P400S	P	S	S	S	P	P	P	P	P	P	-	P	S	S	S	S	S	S	S	S	S	S	S	S	S	S	S	S	S	S	S	S	S	S	S	S	S	S	S	host specificity shift [statistical] and host specificity shift [statistical]
PA	M441V	M	V	V	V	M	M	M	M	M	M	-	M	V	V	V	V	V	V	V	V	V	V	V	V	V	V	V	V	V	V	V	V	V	V	V	V	V	V	V	-
PA	D479E	D	D	D	D	D	D	D	D	D	D	-	D	E	D	D	D	E	E	E	E	E	E	E	E	E	E	E	E	E	E	E	E	E	E	E	E	E	E	E	-
PA	I486V	I	I	I	I	I	I	I	I	I	I	-	I	I	V	I	I	I	V	V	V	V	V	V	I	I	I	I	I	I	I	I	I	I	I	I	I	I	I	I	-
PA	L504I	L	I	I	I	I	I	I	I	I	I	-	I	I	I	I	I	I	I	I	I	I	I	I	I	I	I	I	I	I	I	I	I	I	I	I	I	I	I	I	-
PA	R536K	R	K	K	K	K	K	K	K	K	K	-	K	K	K	K	K	K	K	K	K	K	K	K	K	K	K	K	K	K	K	K	K	K	K	K	K	K	K	K	-
PA	R544E	R	E	E	E	E	E	E	E	E	E	-	E	E	E	E	E	E	E	E	E	E	E	E	E	E	E	E	E	E	E	E	E	E	E	E	E	E	E	E	-
PA	E553A	E	A	A	A	A	A	A	A	A	A	-	A	A	A	A	A	A	A	A	A	A	A	A	A	A	A	A	A	A	A	A	A	A	A	A	A	A	A	A	-
PA	P585L	P	L	L	L	L	L	L	L	L	L	-	L	L	L	L	L	L	L	L	L	L	L	L	L	L	L	L	L	L	L	L	L	L	L	L	L	L	L	L	-
PA	F586L	F	L	L	L	L	L	L	L	L	L	-	L	L	L	L	L	L	L	L	L	L	L	L	L	L	L	L	L	L	L	L	L	L	L	L	L	L	L	L	-
PA	T608S	T	S	S	S	T	T	T	T	T	T	-	T	S	S	S	S	S	S	S	S	S	S	S	S	S	S	S	S	S	S	S	S	S	S	S	S	S	S	S	-
PA	N614T	N	N	N	N	N	N	N	N	N	N	-	N	N	N	N	N	T	T	T	T	T	T	T	T	T	T	T	T	T	T	T	T	T	T	T	T	T	T	T	-
PA	R716K	R	K	K	K	K	K	K	K	K	K	-	R	K	K	K	K	K	K	K	K	K	K	K	K	K	K	K	K	K	K	K	K	K	K	K	K	K	K	K	-
PA	A20T	A	A	A	A	A	A	A	A	A	A	-	A	A	A	T	T	A	A	A	A	A	A	A	A	A	A	A	A	A	A	A	A	A	A	A	A	A	A	A	-
PA	R57Q	R	R	R	R	R	R	R	R	R	R	-	R	R	R	Q	Q	R	R	R	R	R	R	R	R	R	R	R	R	R	R	R	R	R	R	R	R	R	R	R	host specificity shift [statistical]
PA	T85A	T	A	A	A	T	T	T	T	T	T	-	T	A	A	A	A	T	T	T	T	T	T	T	T	T	T	T	T	T	T	T	T	T	T	T	T	T	T	T	-
PA	M86I	M	M	M	M	M	M	M	M	M	M	-	M	M	M	I	I	M	M	M	M	M	M	M	M	M	M	M	M	M	M	M	M	M	M	M	M	M	M	M	-
PA	M548I	M	M	M	M	M	M	M	M	M	M	-	M	M	M	I	I	M	M	M	M	M	M	M	M	M	M	M	M	M	M	M	M	M	M	M	M	M	M	M	-
PA	L345I	L	L	L	L	L	L	L	L	L	L	-	L	L	L	L	L	L	L	L	L	L	L	L	L	L	L	L	I	L	L	L	L	L	L	L	L	L	L	L	-
PA	E59K	E	E	E	E	E	E	E	E	E	E	-	E	E	E	E	E	E	E	E	E	E	E	E	E	E	E	E	E	K	E	E	E	E	K	E	E	E	E	E	-
PA	M561I	M	M	M	M	M	M	M	M	M	M	-	M	M	M	M	M	M	M	M	M	M	M	M	M	M	M	M	M	I	M	M	M	M	M	M	M	M	M	M	-
PA	F9X	F	F	F	F	F	F	F	F	F	F	-	F	F	F	F	F	F	F	F	F	F	F	F	F	F	F	F	F	F	X	F	F	F	F	F	F	F	F	F	-
PA	N10X	N	N	N	N	N	N	N	N	N	N	-	N	N	N	N	N	N	N	N	N	N	N	N	N	N	N	N	N	N	X	N	N	N	N	N	N	N	N	N	-
PA	M12K	M	M	M	M	M	M	M	M	M	M	-	M	M	M	M	M	M	M	M	M	M	M	M	M	M	M	M	M	M	K	M	M	M	M	M	M	M	M	M	-
PA	L16X	L	L	L	L	L	L	L	L	L	L	-	L	L	L	L	L	L	L	L	L	L	L	L	L	L	L	L	L	L	X	L	L	L	L	L	L	L	L	L	-
PA	A17X	A	A	A	A	A	A	A	A	A	A	-	A	A	A	A	A	A	A	A	A	A	A	A	A	A	A	A	A	A	X	A	A	A	A	A	A	A	A	A	-
PA	E18X	E	E	E	E	E	E	E	E	E	E	-	E	E	E	E	E	E	E	E	E	E	E	E	E	E	E	E	E	E	X	E	E	E	E	E	E	E	E	E	-
PA	K19X	K	K	K	K	K	K	K	K	K	K	-	K	K	K	K	K	K	K	K	K	K	K	K	K	K	K	K	K	K	X	K	K	K	K	K	K	K	K	K	-
PA	R185I	R	R	R	R	R	R	R	R	R	R	-	R	R	R	R	R	R	R	R	R	R	R	R	R	R	R	R	R	R	R	I	R	R	R	R	R	R	R	R	-
PA	V432I	V	I	I	V	V	V	V	V	V	V	-	V	V	V	V	V	V	V	V	V	V	V	V	V	V	V	V	V	V	V	I	V	V	V	V	V	V	V	V	-
PA	G235R	G	G	G	G	G	G	G	G	G	G	-	G	R	G	G	G	G	G	G	G	G	G	G	G	G	G	G	G	G	G	G	G	G	G	G	G	G	G	G	-
PA	M360I	M	M	M	M	M	M	M	M	M	I	-	M	I	M	M	M	M	M	M	M	M	M	M	M	M	M	M	M	M	M	M	M	M	M	M	M	M	M	M	-
PA	I465V	I	I	I	I	I	I	I	I	I	I	-	I	V	I	I	I	I	I	I	I	I	I	I	I	I	I	I	I	I	I	I	I	I	I	I	I	I	I	I	-
PA	F646L	F	F	F	F	F	F	F	F	F	F	-	F	F	F	F	F	L	F	F	F	F	F	F	F	F	F	F	F	F	F	F	F	F	F	F	F	F	F	F	-
PA	K113R	K	R	R	R	K	K	K	K	K	K	-	K	K	K	K	K	K	K	K	K	K	K	K	K	K	K	K	K	K	K	K	K	K	K	K	K	K	K	K	-
PA	K142E	K	K	K	E	K	K	K	K	K	K	-	K	K	K	K	K	K	K	K	K	K	K	K	K	K	K	K	K	K	K	K	K	K	K	K	K	K	K	K	-
PA	S277P	S	P	P	P	S	S	S	S	S	S	-	S	S	S	S	S	S	S	S	S	S	S	S	S	S	S	S	S	S	S	S	S	S	S	S	S	S	S	S	-
PA	S558L	S	L	L	L	S	S	S	S	S	S	-	S	S	S	S	S	S	S	S	S	S	S	S	S	S	S	S	S	S	S	S	S	S	S	S	S	S	S	S	-
PA	E237A	E	E	E	E	E	E	E	E	E	E	-	E	E	E	E	A	E	E	E	E	E	E	E	E	E	E	E	E	E	E	E	E	E	E	E	E	E	E	E	-
PA	T61I	T	T	T	T	I	I	I	I	I	I	-	T	T	T	T	T	T	T	T	T	T	T	T	T	T	T	T	T	T	T	T	T	T	T	T	T	T	T	T	-
PA	N222D	N	N	N	N	N	N	D	N	N	N	-	N	N	N	N	N	N	N	N	N	N	N	N	N	N	N	N	N	N	N	N	N	N	N	N	N	N	N	N	-
PA	R269K	R	R	R	R	K	K	K	K	K	K	-	R	R	R	R	R	R	R	R	R	R	R	R	R	R	R	R	R	R	R	R	R	R	R	R	R	R	R	R	-
PA	I322V	I	I	I	I	V	V	V	V	V	V	-	V	I	I	I	I	I	I	I	I	I	I	I	I	I	I	I	I	I	I	I	I	I	I	I	I	I	I	I	-
PA	V323I	V	V	V	V	I	I	I	I	I	I	-	V	V	V	V	V	V	V	V	V	V	V	V	V	V	V	V	V	V	V	V	V	V	V	V	V	V	V	V	-
PA	I348L	I	I	I	I	L	L	L	L	L	L	-	L	I	I	I	I	I	I	I	I	I	I	I	I	I	I	I	I	I	I	I	I	I	I	I	I	I	I	I	-
PA	S388G	S	S	S	S	G	G	G	G	G	G	-	S	S	S	S	S	S	S	S	S	S	S	S	S	S	S	S	S	S	S	S	S	S	S	S	S	S	S	S	-
PA	R391K	R	R	R	R	K	K	K	K	K	K	-	K	R	R	R	R	R	R	R	R	R	R	R	R	R	R	R	R	R	R	R	R	R	R	R	R	R	R	R	-
PA	S421I	S	S	S	S	S	I	I	I	S	S	-	S	S	S	S	S	S	S	S	S	S	S	S	S	S	S	S	S	S	S	S	S	S	S	S	S	S	S	S	-
PA	I545V	I	I	I	I	V	V	V	V	V	V	-	I	I	I	I	I	I	I	I	I	I	I	I	I	I	I	I	I	I	I	I	I	I	I	I	I	I	I	I	-
PA	K626R	K	K	K	K	R	R	R	R	R	R	-	K	K	K	K	K	K	K	K	K	K	K	K	K	K	K	K	K	K	K	K	K	K	K	K	K	K	K	K	-
PA	N115D	N	N	N	N	N	N	N	N	N	N	-	N	N	D	N	N	N	N	N	N	N	N	N	N	N	N	N	N	N	N	N	N	N	N	N	N	N	N	N	-
PA	D394N	D	D	D	D	D	D	D	D	D	D	-	D	D	N	D	D	D	D	D	D	D	D	D	D	D	D	D	D	D	D	D	D	D	D	D	D	D	D	D	-
PA	G627R	G	G	G	G	G	G	G	G	G	G	-	G	G	R	G	G	G	G	G	G	G	G	G	G	G	G	G	G	G	G	G	G	G	G	G	G	G	G	G	-
PA	P68S	P	S	P	P	P	P	P	P	P	P	-	P	P	P	P	P	P	P	P	P	P	P	P	P	P	P	P	P	P	P	P	P	P	P	P	P	P	P	P	-
PA	L219I	L	I	I	L	L	L	L	L	L	L	-	L	L	L	L	L	L	L	L	L	L	L	L	L	L	L	L	L	L	L	L	L	L	L	L	L	L	L	L	-
PA	K497R	K	R	R	K	K	K	K	K	K	K	-	K	K	K	K	K	K	K	K	K	K	K	K	K	K	K	K	K	K	K	K	K	K	K	K	K	K	K	K	-
PA	L655F	L	F	L	L	L	L	L	L	L	L	-	L	L	L	L	L	L	L	L	L	L	L	L	L	L	L	L	L	L	L	L	L	L	L	L	L	L	L	L	-
PA	N222G	N	N	N	N	N	G	N	G	N	N	-	N	N	N	N	N	N	N	N	N	N	N	N	N	N	N	N	N	N	N	N	N	N	N	N	N	N	N	N	-
PA	S224X	S	S	S	S	S	X	S	S	S	S	-	S	S	S	S	S	S	S	S	S	S	S	S	S	S	S	S	S	S	S	S	S	S	S	S	S	S	S	S	-
PA	A448S	A	A	A	A	A	S	A	S	A	A	-	A	A	A	A	A	A	A	A	A	A	A	A	A	A	A	A	A	A	A	A	A	A	A	A	A	A	A	A	-
PA	C489X	C	C	C	C	X	X	C	X	C	X	-	C	C	C	C	C	C	C	C	C	C	C	C	C	C	C	C	C	C	C	C	C	C	C	C	C	C	C	C	-
PA	P620S	P	P	P	P	P	S	P	S	P	P	-	P	P	P	P	P	P	P	P	P	P	P	P	P	P	P	P	P	P	P	P	P	P	P	P	P	P	P	P	-
PA	H713R	H	H	H	H	H	H	H	H	H	H	-	H	H	H	H	H	H	H	H	H	H	H	H	H	H	H	H	H	H	H	H	H	H	H	R	H	H	H	H	-
PA	K29R	K	K	R	K	K	K	K	K	K	K	-	K	K	K	K	K	K	K	K	K	K	K	K	K	K	K	K	K	K	K	K	K	K	K	K	K	K	K	K	-
PA	V379M	V	V	M	V	V	V	V	V	V	V	-	V	V	V	V	V	V	V	V	V	V	V	V	V	V	V	V	V	V	V	V	V	V	V	V	V	V	V	V	-
PA	E237K	E	E	E	E	E	E	E	E	K	E	-	E	E	E	E	E	E	E	E	E	E	E	E	E	E	E	E	E	E	E	E	E	E	E	E	E	E	E	E	-
PA	P68Q	P	P	P	P	P	P	P	P	P	Q	-	P	P	P	P	P	P	P	P	P	P	P	P	P	P	P	P	P	P	P	P	P	P	P	P	P	P	P	P	-
PA	D547E	D	D	D	D	D	D	D	D	D	E	-	D	D	D	D	D	D	D	D	D	D	D	D	D	D	D	D	D	D	D	D	D	D	D	D	D	D	D	D	-
PA	E59G	E	E	E	E	G	E	E	E	E	E	-	E	E	E	E	E	E	E	E	E	E	E	E	E	E	E	E	E	E	E	E	E	E	E	E	E	E	E	E	-
PA	R531M	R	R	R	R	M	R	R	R	R	R	-	R	R	R	R	R	R	R	R	R	R	R	R	R	R	R	R	R	R	R	R	R	R	R	R	R	R	R	R	-
PA	T552A	T	T	T	T	A	T	T	T	T	T	-	T	T	T	T	T	T	T	T	T	T	T	T	T	T	T	T	T	T	T	T	T	T	T	T	T	T	T	T	host specificity shift [statistical]
PA	T61V	T	T	T	T	T	T	T	T	T	T	-	V	T	T	T	T	T	T	T	T	T	T	T	T	T	T	T	T	T	T	T	T	T	T	T	T	T	T	T	-
PA	K104R	K	K	K	K	K	K	K	K	K	K	-	R	K	K	K	K	K	K	K	K	K	K	K	K	K	K	K	K	K	K	K	K	K	K	K	K	K	K	K	-
PA	L261T	L	L	L	L	L	L	L	L	L	L	-	T	L	L	L	L	L	L	L	L	L	L	L	L	L	L	L	L	L	L	L	L	L	L	L	L	L	L	L	-
PA	V387I	V	V	V	V	V	V	V	V	V	V	-	I	V	V	V	V	V	V	V	V	V	V	V	V	V	V	V	V	V	V	V	V	V	V	V	V	V	V	V	-
PA	K492R	K	K	K	K	K	K	K	K	K	K	-	R	K	K	K	K	K	K	K	K	K	K	K	K	K	K	K	K	K	K	K	K	K	K	K	K	K	K	K	-
PA	D547G	D	D	D	D	D	D	D	D	D	D	-	G	D	D	D	D	D	D	D	D	D	D	D	D	D	D	D	D	D	D	D	D	D	D	D	D	D	D	D	-
PA	I554V	I	I	I	I	I	I	I	I	I	I	-	V	I	I	I	I	I	I	I	I	I	I	I	I	I	I	I	I	I	I	I	I	I	I	I	I	I	I	I	-
PA	T712I	T	T	T	T	T	T	T	T	T	T	-	I	T	T	T	T	T	T	T	T	T	T	T	T	T	T	T	T	T	T	T	T	T	T	T	T	T	T	T	-
PA	M86V	M	M	M	M	M	M	M	M	M	M	-	M	M	M	M	M	M	M	M	M	M	M	M	M	M	M	M	M	M	M	M	M	M	M	M	V	V	V	V	-
PA	T208X	T	T	T	T	T	T	T	T	T	T	-	T	T	T	T	T	T	T	T	T	T	T	T	T	T	T	T	T	T	T	T	T	T	T	T	X	X	X	X	-
PA	V557L	V	V	V	V	V	V	V	V	V	V	-	V	V	V	V	V	V	V	V	V	V	V	V	V	V	V	V	V	V	V	V	V	V	V	V	L	L	L	L	-
PB1	T59S	T	S	S	S	T	T	T	T	T	T	T	T	S	S	S	S	S	S	S	S	S	S	S	S	S	S	S	S	S	S	S	S	S	S	S	S	S	S	S	-
PB1	N105D	N	N	N	N	N	N	N	N	N	N	N	N	N	N	N	N	N	D	D	D	D	D	D	N	N	N	N	N	N	N	N	N	N	N	N	N	N	N	N	-
PB1	K134N	K	N	N	N	N	N	N	N	N	N	N	N	N	N	N	N	N	N	N	N	N	N	N	N	N	N	N	N	N	N	N	N	N	N	N	N	N	N	N	-
PB1	G177E	G	E	E	E	E	E	E	E	E	E	E	E	E	E	E	E	E	E	E	E	E	E	E	E	E	E	E	E	E	E	E	E	E	E	E	E	E	E	E	-
PB1	I182T	I	T	T	T	T	T	T	T	T	T	T	T	T	T	T	T	T	T	T	T	T	T	T	T	T	T	T	T	T	T	T	T	T	T	T	T	T	T	T	-
PB1	R215K	R	R	R	R	R	R	R	R	R	R	R	R	K	K	K	K	K	K	K	K	K	K	K	K	K	K	K	K	K	K	K	K	K	K	K	K	K	K	K	-
PB1	S216I	S	S	S	S	S	S	S	S	S	S	S	S	S	S	S	S	S	I	I	I	I	I	I	S	S	S	S	S	S	S	S	S	S	S	S	S	S	S	S	-
PB1	E264D	E	E	E	E	E	E	E	E	E	E	E	E	D	E	D	D	D	D	D	D	D	D	D	D	D	D	D	D	D	D	D	D	D	D	D	D	D	D	D	-
PB1	M317V	M	M	M	M	M	M	M	M	M	M	M	M	M	M	M	M	M	V	V	V	V	V	V	M	M	M	M	M	M	M	M	M	M	M	M	M	M	M	M	-
PB1	L378M	L	L	L	L	L	L	L	L	L	L	L	L	M	L	M	M	M	M	M	M	M	M	M	M	M	M	M	M	M	M	M	M	M	M	M	M	M	M	M	-
PB1	G399D	G	G	G	G	G	G	G	G	G	G	G	G	D	G	D	D	D	D	D	D	D	D	D	D	D	D	D	D	D	D	D	D	D	D	D	D	D	D	D	-
PB1	K429R	K	K	K	K	K	K	K	K	K	K	K	K	R	R	R	R	R	R	R	R	R	R	R	R	R	R	R	R	R	R	R	R	R	R	R	R	R	R	R	-
PB1	E460Q	E	Q	Q	Q	Q	Q	Q	Q	Q	Q	Q	Q	Q	Q	Q	Q	Q	Q	Q	Q	Q	Q	Q	Q	Q	Q	Q	Q	Q	Q	Q	Q	Q	Q	Q	Q	Q	Q	Q	-
PB1	T478S	T	S	S	S	S	S	S	S	S	S	S	S	S	S	S	S	S	S	S	S	S	S	S	S	S	S	S	S	S	S	S	S	S	S	S	S	S	S	S	-
PB1	C490F	C	F	F	F	F	F	F	F	F	F	F	F	F	F	F	F	F	F	F	F	F	F	F	F	F	F	F	F	F	F	F	F	F	F	F	F	F	F	F	-
PB1	M535I	M	I	I	I	I	I	I	I	I	I	I	I	I	I	I	I	I	I	I	I	I	I	I	I	I	I	I	I	I	I	I	I	I	I	I	I	I	I	I	-
PB1	D536N	D	N	N	N	N	N	N	N	N	N	N	N	N	N	N	N	N	N	N	N	N	N	N	N	N	N	N	N	N	N	N	N	N	N	N	N	N	N	N	-
PB1	P558T	P	T	T	T	T	T	T	T	T	T	T	T	T	T	T	T	T	T	T	T	T	T	T	T	T	T	T	T	T	T	T	T	T	T	T	T	T	T	T	-
PB1	R584H	R	R	R	R	R	R	R	R	R	R	R	R	R	R	R	R	H	H	H	H	H	H	H	H	H	H	H	H	H	H	H	H	H	H	H	H	H	H	H	-
PB1	P598L	P	L	L	L	L	L	L	L	L	L	L	L	L	L	L	L	L	L	L	L	L	L	L	L	L	L	L	L	L	L	L	L	L	L	L	L	L	L	L	-
PB1	A609V	A	V	V	V	V	V	V	V	V	V	V	V	V	V	V	V	V	V	V	V	V	V	V	V	V	V	V	V	V	V	V	V	V	V	V	V	V	V	V	-
PB1	G610C	G	C	C	C	C	C	C	C	C	C	C	C	C	C	C	C	C	C	C	C	C	C	C	C	C	C	C	C	C	C	C	C	C	C	C	C	C	C	C	-
PB1	K635R	K	K	K	K	K	K	K	K	K	K	K	K	K	K	K	K	K	R	R	R	R	R	R	K	K	K	K	K	K	K	K	K	K	K	K	K	K	K	K	-
PB1	M646I	M	M	M	M	M	M	M	M	M	M	M	M	I	M	M	M	I	I	I	I	I	I	I	I	I	I	I	I	I	I	I	I	I	I	I	I	I	I	I	-
PB1	G733E	G	G	G	G	G	G	G	G	G	G	G	G	G	G	G	G	G	E	E	E	E	E	E	G	G	G	G	G	G	G	G	G	G	G	G	G	G	G	G	-
PB1	G754R	G	R	R	R	R	R	R	R	R	R	R	R	R	R	R	R	R	R	R	R	R	R	R	R	R	R	R	R	R	R	R	R	R	R	R	R	R	R	R	-
PB1	L683I	L	L	L	L	L	L	L	L	L	L	L	L	L	L	I	L	L	L	L	L	L	L	L	L	L	L	L	L	L	L	L	L	L	L	L	L	L	L	L	-
PB1	T204I	T	T	T	T	T	T	T	T	T	T	T	T	T	T	T	T	T	T	T	T	T	T	T	I	I	I	T	T	T	T	T	T	T	T	T	T	T	T	T	-
PB1	Q65X	Q	Q	Q	Q	Q	Q	Q	Q	Q	Q	Q	Q	Q	Q	Q	Q	Q	Q	Q	Q	Q	Q	Q	Q	Q	X	Q	Q	Q	Q	Q	Q	Q	Q	Q	Q	Q	Q	Q	-
PB1	L66X	L	L	L	L	L	L	L	L	L	L	L	L	L	L	L	L	L	L	L	L	L	L	L	L	L	X	L	L	L	L	L	L	L	L	L	L	L	L	L	-
PB1	I368V	I	I	I	I	I	I	I	I	I	I	I	I	I	I	I	I	I	I	I	I	I	I	I	I	I	I	V	I	I	I	I	I	I	I	I	I	I	I	I	-
PB1	V43X	V	V	V	V	V	V	V	V	V	V	V	V	V	V	V	V	V	V	V	V	V	V	V	V	V	V	V	X	V	V	V	V	V	V	V	V	V	V	V	-
PB1	E752X	E	E	E	E	E	E	E	E	E	E	E	E	E	E	E	E	E	E	E	E	E	E	E	E	E	E	E	X	E	E	E	E	E	E	E	E	E	E	E	-
PB1	S338C	S	S	S	S	S	S	S	S	S	S	S	S	S	S	S	S	S	S	S	S	S	S	S	S	S	S	S	S	S	C	S	S	S	S	S	S	S	S	S	-
PB1	L7X	L	L	L	L	L	L	L	L	L	L	L	L	L	L	L	L	L	L	L	L	L	L	L	L	L	L	L	L	L	L	X	L	L	L	L	L	L	L	L	-
PB1	L8X	L	L	L	L	L	L	L	L	L	L	L	L	L	L	L	L	L	L	L	L	L	L	L	L	L	L	L	L	L	L	X	L	L	L	L	L	L	L	L	-
PB1	F9X	F	F	F	F	F	F	F	F	F	F	F	F	F	F	F	F	F	F	F	F	F	F	F	F	F	F	F	F	F	F	X	F	F	F	F	F	F	F	F	-
PB1	L10X	L	L	L	L	L	L	L	L	L	L	L	L	L	L	L	L	L	L	L	L	L	L	L	L	L	L	L	L	L	L	X	L	L	L	L	L	L	L	L	-
PB1	K11X	K	K	K	K	K	K	K	K	K	K	K	K	K	K	K	K	K	K	K	K	K	K	K	K	K	K	K	K	K	K	X	K	K	K	K	K	K	K	K	-
PB1	V12X	V	V	V	V	V	V	V	V	V	V	V	V	V	V	V	V	V	V	V	V	V	V	V	V	V	V	V	V	V	V	X	V	V	V	V	V	V	V	V	-
PB1	P13X	P	P	P	P	P	P	P	P	P	P	P	P	P	P	P	P	P	P	P	P	P	P	P	P	P	P	P	P	P	P	X	P	P	P	P	P	P	P	P	virulence, host specificity shift
PB1	A14X	A	A	A	A	A	A	A	A	A	A	A	A	A	A	A	A	A	A	A	A	A	A	A	A	A	A	A	A	A	A	X	A	A	A	A	A	A	A	A	-
PB1	Q15X	Q	Q	Q	Q	Q	Q	Q	Q	Q	Q	Q	Q	Q	Q	Q	Q	Q	Q	Q	Q	Q	Q	Q	Q	Q	Q	Q	Q	Q	Q	X	Q	Q	Q	Q	Q	Q	Q	Q	-
PB1	N16X	N	N	N	N	N	N	N	N	N	N	N	N	N	N	N	N	N	N	N	N	N	N	N	N	N	N	N	N	N	N	X	N	N	N	N	N	N	N	N	-
PB1	D464N	D	D	D	D	D	D	D	D	D	D	D	D	D	D	D	D	D	D	D	D	D	D	D	D	D	D	D	D	D	D	N	D	D	D	D	D	D	D	D	-
PB1	S654N	S	S	S	S	S	S	S	S	S	S	S	S	N	S	S	S	S	S	S	S	S	S	S	S	S	S	S	S	S	S	S	S	S	S	S	S	S	S	S	-
PB1	Q687K	Q	Q	Q	Q	Q	Q	Q	Q	Q	Q	Q	Q	K	Q	Q	Q	Q	Q	Q	Q	Q	Q	Q	Q	Q	Q	Q	Q	Q	Q	Q	Q	Q	Q	Q	Q	Q	Q	Q	-
PB1	E75D	E	D	D	D	E	E	E	E	E	E	E	E	E	E	E	E	E	E	E	E	E	E	E	E	E	E	E	E	E	E	E	E	E	E	E	E	E	E	E	-
PB1	M171V	M	V	V	V	M	M	M	M	M	M	M	M	M	M	M	M	M	M	M	M	M	M	M	M	M	M	M	M	M	M	M	M	M	M	M	M	M	M	M	-
PB1	M179I	M	I	I	I	M	M	M	M	M	M	M	M	M	M	M	M	M	M	M	M	M	M	M	M	M	M	M	M	M	M	M	M	M	M	M	M	M	M	M	-
PB1	I392V	I	I	I	V	I	I	I	I	I	I	I	I	I	I	I	I	I	I	I	I	I	I	I	I	I	I	I	I	I	I	I	I	I	I	I	I	I	I	I	-
PB1	R430K	R	K	K	K	K	K	K	K	K	K	K	K	R	R	R	R	R	R	R	R	R	R	R	R	R	R	R	R	R	R	R	R	R	R	K	K	K	K	K	-
PB1	A587P	A	P	P	P	A	A	A	A	A	A	A	A	A	A	A	A	A	A	A	A	A	A	A	A	A	A	A	A	A	A	A	A	A	A	A	A	A	A	A	-
PB1	K168R	K	K	K	K	K	K	K	K	K	K	K	K	K	K	K	R	K	K	K	K	K	K	K	K	K	K	K	K	K	K	K	K	K	K	K	K	K	K	K	-
PB1	S515A	S	S	S	S	S	S	S	S	S	S	S	S	S	S	S	A	S	S	S	S	S	S	S	S	S	S	S	S	S	S	S	S	S	S	S	S	S	S	S	-
PB1	F730V	F	F	F	F	F	F	F	F	F	F	F	F	F	F	F	V	F	F	F	F	F	F	F	F	F	F	F	F	F	F	F	F	F	F	F	F	F	F	F	-
PB1	N16D	N	N	N	N	D	D	D	D	D	D	D	N	N	N	N	N	N	N	N	N	N	N	N	N	N	N	N	N	N	N	N	N	N	N	N	N	N	N	N	-
PB1	G154I	G	G	G	G	G	G	I	G	G	G	G	G	G	G	G	G	G	G	G	G	G	G	G	G	G	G	G	G	G	G	G	G	G	G	G	G	G	G	G	-
PB1	E172D	E	E	E	E	D	D	D	D	D	D	D	E	E	E	E	E	E	E	E	E	E	E	E	E	E	E	E	E	E	E	E	E	E	E	E	E	E	E	E	-
PB1	K207R	K	K	K	K	R	R	R	R	R	R	R	K	K	K	K	K	K	K	K	K	K	K	K	K	K	K	K	K	K	K	K	K	K	K	K	K	K	K	K	virulence
PB1	S375N	S	S	S	S	N	N	N	N	N	N	N	N	S	S	S	S	S	S	S	S	S	S	S	S	S	S	S	S	S	S	S	S	S	S	S	S	S	S	S	-
PB1	E614D	E	E	E	E	D	D	D	D	D	D	D	E	E	E	E	E	E	E	E	E	E	E	E	E	E	E	E	E	E	E	E	E	E	E	E	E	E	E	E	-
PB1	N694S	N	N	N	N	S	S	S	S	S	S	S	N	N	N	N	N	N	N	N	N	N	N	N	N	N	N	N	N	N	N	N	N	N	N	N	N	N	N	N	-
PB1	I746T	I	I	I	I	I	I	I	I	I	I	I	I	I	T	I	I	I	I	I	I	I	I	I	I	I	I	I	I	I	I	I	I	I	I	I	I	I	I	I	-
PB1	G154S	G	G	G	G	S	S	G	S	S	S	S	G	G	G	G	G	G	G	G	G	G	G	G	G	G	G	G	G	G	G	G	G	G	G	G	G	G	G	G	-
PB1	N642S	N	N	N	N	N	S	N	S	N	N	N	N	N	N	N	N	N	N	N	N	N	N	N	N	N	N	N	N	N	N	N	N	N	N	N	N	N	N	N	-
PB1	R734Q	R	R	R	R	R	R	R	R	R	R	R	R	R	R	R	R	R	R	R	R	R	R	R	R	R	R	R	R	R	R	R	R	R	R	Q	R	R	R	R	-
PB1	T156A	T	T	A	T	T	T	T	T	T	T	T	T	T	T	T	T	T	T	T	T	T	T	T	T	T	T	T	T	T	T	T	T	T	T	T	T	T	T	T	-
PB1	R135K	R	R	R	R	K	R	R	R	K	R	R	R	R	R	R	R	R	R	R	R	R	R	R	R	R	R	R	R	R	R	R	R	R	R	R	R	R	R	R	-
PB1	A140S	A	A	A	A	A	A	A	A	S	A	A	A	A	A	A	A	A	A	A	A	A	A	A	A	A	A	A	A	A	A	A	A	A	A	A	A	A	A	A	-
PB1	T291X	T	T	T	T	T	T	T	T	X	T	T	T	T	T	T	T	T	T	T	T	T	T	T	T	T	T	T	T	T	T	T	T	T	T	T	T	T	T	T	-
PB1	E618D	E	E	E	E	D	E	E	E	D	E	E	E	E	E	E	E	E	E	E	E	E	E	E	E	E	E	E	E	E	E	E	E	E	E	E	E	E	E	E	-
PB1	K691R	K	K	K	K	K	K	K	K	K	R	R	K	K	K	K	K	K	K	K	K	K	K	K	K	K	K	K	K	K	K	K	K	K	K	K	K	K	K	K	-
PB1	V170I	V	V	V	V	V	V	V	V	V	V	V	I	V	V	V	V	V	V	V	V	V	V	V	V	V	V	V	V	V	V	V	V	V	V	V	V	V	V	V	-
PB1	M171I	M	M	M	M	M	M	M	M	M	M	M	I	M	M	M	M	M	M	M	M	M	M	M	M	M	M	M	M	M	M	M	M	M	M	M	M	M	M	M	-
PB1	E178D	E	E	E	E	E	E	E	E	E	E	E	D	E	E	E	E	E	E	E	E	E	E	E	E	E	E	E	E	E	E	E	E	E	E	E	E	E	E	E	-
PB1	I205V	I	I	I	I	I	I	I	I	I	I	I	V	I	I	I	I	I	I	I	I	I	I	I	I	I	I	I	I	I	I	I	I	I	I	I	I	I	I	I	-
PB1	K214R	K	K	K	K	K	K	K	K	K	K	K	R	K	K	K	K	K	K	K	K	K	K	K	K	K	K	K	K	K	K	K	K	K	K	K	K	K	K	K	-
PB1	R386K	R	R	R	R	R	R	R	R	R	R	R	K	R	R	R	R	R	R	R	R	R	R	R	R	R	R	R	R	R	R	R	R	R	R	R	R	R	R	R	-
PB1	F740L	F	F	F	F	F	F	F	F	F	F	F	L	F	F	F	F	F	F	F	F	F	F	F	F	F	F	F	F	F	F	F	F	F	F	F	F	F	F	F	-
PB2	L154F	L	L	L	L	L	L	L	L	L	L	L	L	F	L	L	L	F	F	F	F	F	F	F	F	F	F	F	F	F	F	F	F	F	F	F	F	F	F	F	-
PB2	N334S	N	S	S	S	S	S	S	S	S	S	S	S	S	S	S	S	S	S	S	S	S	S	S	S	S	S	S	S	S	S	S	S	S	S	S	S	S	S	S	-
PB2	V338F	V	V	V	V	V	V	V	V	V	V	V	V	F	V	V	V	F	F	F	F	F	F	F	F	F	F	F	F	F	F	F	F	F	F	F	F	F	F	F	-
PB2	K355R	K	R	R	R	R	R	R	R	R	R	R	K	R	R	R	K	R	R	R	R	R	R	R	R	R	R	R	R	R	R	R	R	R	R	R	R	R	R	R	-
PB2	I463V	I	I	I	I	I	I	I	I	I	I	I	I	V	I	V	V	I	V	V	V	V	V	V	V	V	V	V	V	V	V	V	V	V	V	V	V	V	V	V	-
PB2	L464M	L	L	L	L	L	L	L	L	L	L	L	L	M	M	M	M	M	M	M	M	M	M	M	M	M	M	M	M	M	M	M	M	M	M	M	M	M	M	M	-
PB2	A471T	A	T	T	T	T	T	T	T	T	T	T	T	T	T	T	T	T	T	T	T	T	T	T	T	T	T	T	T	T	T	T	T	T	T	T	T	T	T	T	-
PB2	V478I	V	I	I	I	I	I	I	I	I	I	I	I	I	I	I	I	I	I	I	I	I	I	I	I	I	I	I	I	I	I	I	I	I	I	I	I	I	I	I	-
PB2	Q508R	Q	R	R	R	R	R	R	R	R	R	R	R	R	R	R	R	R	R	R	R	R	R	R	R	R	R	R	R	R	R	R	R	R	R	R	R	R	R	R	-
PB2	K574R	K	K	K	K	K	K	K	K	K	K	K	K	K	K	K	K	R	R	R	R	R	R	R	R	R	R	R	R	R	R	R	R	R	R	R	R	R	R	R	-
PB2	S579P	S	P	P	P	P	P	P	P	P	P	P	P	P	P	P	P	P	P	P	P	P	P	P	P	P	P	P	P	P	P	P	P	P	P	P	P	P	P	P	-
PB2	S590G	S	G	G	G	G	G	G	G	G	G	G	G	G	G	G	G	G	G	G	G	G	G	G	G	G	G	G	G	G	G	G	G	G	G	G	G	G	G	G	-
PB2	I616V	I	I	I	I	I	I	I	I	I	I	I	I	V	I	V	V	V	V	V	V	V	V	V	V	V	V	V	V	V	V	V	V	V	V	V	V	V	V	V	-
PB2	P628Q	P	Q	Q	Q	Q	Q	Q	Q	Q	Q	Q	Q	Q	Q	Q	Q	Q	Q	Q	Q	Q	Q	Q	Q	Q	Q	Q	Q	Q	Q	Q	Q	Q	Q	Q	Q	Q	Q	Q	-
PB2	R699K	R	K	K	K	K	K	K	K	K	K	K	K	K	K	K	K	K	K	K	K	K	K	K	K	K	K	K	K	K	K	K	K	K	K	K	K	K	K	K	-
PB2	M727G	M	G	G	G	G	G	G	G	G	G	G	G	G	G	G	G	G	G	G	G	G	G	G	G	G	G	G	G	G	G	G	G	G	G	G	G	G	G	G	-
PB2	F741S	F	S	S	S	S	S	S	S	S	S	S	S	S	S	S	S	S	S	S	S	S	S	S	S	S	S	S	S	S	S	S	S	S	S	S	S	S	S	S	-
PB2	E249K	E	E	E	E	E	E	E	E	E	E	E	E	E	E	K	E	E	E	E	E	E	E	E	E	E	E	E	E	E	E	E	E	E	E	E	E	E	E	E	-
PB2	R389K	R	R	R	R	R	R	R	R	R	R	R	R	R	R	K	R	R	R	R	R	R	R	R	R	R	R	R	R	R	R	R	R	R	R	R	R	R	R	R	virulence
PB2	Q591K	Q	Q	Q	Q	Q	Q	Q	Q	Q	Q	Q	Q	Q	Q	K	K	Q	Q	Q	Q	Q	Q	Q	Q	Q	Q	Q	Q	Q	Q	Q	Q	Q	Q	Q	Q	Q	Q	Q	virulence, host specificity shift
PB2	D701N	D	D	D	D	D	N	D	N	D	D	D	D	D	D	N	N	D	D	D	D	D	D	D	D	D	D	D	D	D	D	D	N	D	D	D	D	D	D	D	virulence, host specificity shift
PB2	M28X	M	M	M	M	M	M	M	M	M	M	M	M	M	M	M	M	M	M	M	M	M	M	M	M	M	M	M	X	M	M	M	M	M	M	M	M	M	M	M	-
PB2	I30X	I	I	I	I	I	I	I	I	I	I	I	I	I	I	I	I	I	I	I	I	I	I	I	I	I	I	I	X	I	I	I	I	I	I	I	I	I	I	I	-
PB2	N711S	N	N	N	N	N	N	N	N	N	N	N	N	N	N	N	N	N	N	N	N	N	N	N	N	N	N	N	S	N	N	N	N	S	N	N	N	N	N	N	-
PB2	I292T	I	I	I	I	I	I	I	I	I	I	I	I	I	I	I	I	I	I	I	I	I	I	I	I	I	I	I	I	T	T	I	I	I	T	I	I	I	I	I	host specificity shift [statistical] and host specificity shift [statistical]
PB2	A442S	A	A	A	A	A	A	A	A	A	A	A	A	A	A	A	A	A	A	A	A	A	A	A	A	A	A	A	A	S	A	A	A	A	S	A	A	A	A	A	-
PB2	A588T	A	A	A	A	A	A	A	A	A	A	A	A	A	A	A	A	A	A	A	A	A	A	A	A	A	A	A	A	A	T	A	A	A	A	A	A	A	A	A	host specificity shift [statistical] and virulence
PB2	I141T	I	I	I	I	I	I	I	I	I	I	I	I	I	I	I	I	I	I	I	I	I	I	I	I	I	I	I	I	I	I	T	I	I	I	I	I	I	I	I	-
PB2	R293K	R	R	R	R	R	R	R	R	R	R	R	R	K	R	R	R	R	R	R	R	R	R	R	R	R	R	R	R	R	R	R	R	R	R	R	R	R	R	R	-
PB2	V649I	V	I	I	I	V	V	V	V	V	V	V	V	I	V	V	V	V	V	V	V	V	V	V	V	V	V	V	V	V	V	V	V	V	V	V	V	V	V	V	-
PB2	T491A	T	T	T	T	T	T	T	T	T	T	T	T	T	T	T	T	A	T	T	T	T	T	T	T	T	T	T	T	T	T	T	T	T	T	T	T	T	T	T	-
PB2	T58A	T	A	T	A	T	T	T	T	T	T	T	T	T	T	T	T	T	T	T	T	T	T	T	T	T	T	T	T	T	T	T	T	T	T	T	T	T	T	T	-
PB2	V109I	V	I	I	I	V	V	V	V	V	V	V	V	V	V	V	V	V	V	V	V	V	V	V	V	V	V	V	V	V	V	V	V	V	V	V	V	V	V	V	-
PB2	V139I	V	I	I	I	V	V	V	V	V	V	V	V	V	V	V	V	V	V	V	V	V	V	V	V	V	V	V	V	V	V	V	V	V	V	V	V	V	V	V	-
PB2	K340R	K	R	R	R	R	R	R	R	R	R	R	R	K	K	K	K	K	K	K	K	K	K	K	K	K	K	K	K	K	K	K	K	K	K	K	K	K	K	K	-
PB2	D441N	D	N	N	N	D	D	D	D	D	D	D	D	D	D	D	D	D	D	D	D	D	D	D	D	D	D	D	D	D	D	D	D	D	D	D	D	D	D	D	-
PB2	V495I	V	I	I	I	V	V	V	V	V	V	V	V	V	V	V	V	V	V	V	V	V	V	V	V	V	V	V	V	V	V	V	V	V	V	V	V	V	V	V	-
PB2	E627K	E	E	E	K	E	E	E	E	E	E	E	E	E	E	E	E	E	E	E	E	E	E	E	E	E	E	E	E	E	E	E	E	E	E	E	E	E	E	E	host specificity shift
PB2	T676A	T	A	A	A	T	T	T	T	T	T	T	T	T	T	T	T	T	T	T	T	T	T	T	T	T	T	T	T	T	T	T	T	T	T	T	T	T	T	T	-
PB2	V122I	V	V	V	V	V	V	V	V	V	V	V	V	V	V	V	I	V	V	V	V	V	V	V	V	V	V	V	V	V	V	V	V	V	V	V	V	V	V	V	-
PB2	A622T	A	A	A	A	A	A	A	A	A	A	A	A	A	A	A	T	A	A	A	A	A	A	A	A	A	A	A	A	A	A	A	A	A	A	A	A	A	A	A	-
PB2	I382V	I	I	I	I	I	I	V	I	I	I	I	I	I	I	I	I	I	I	I	I	I	I	I	I	I	I	I	I	I	I	I	I	I	I	I	I	I	I	I	-
PB2	E627X	E	E	E	E	E	E	X	E	X	E	E	E	E	E	E	E	E	E	E	E	E	E	E	E	E	E	E	E	E	E	E	E	E	E	E	E	E	E	E	host specificity shift
PB2	F501V	F	F	F	F	F	F	F	F	F	F	F	F	F	V	F	F	F	F	F	F	F	F	F	F	F	F	F	F	F	F	F	F	F	F	F	F	F	F	F	-
PB2	E362G	E	G	G	E	E	E	E	E	E	E	E	E	E	E	E	E	E	E	E	E	E	E	E	E	E	E	E	E	E	E	E	E	E	E	E	E	E	E	E	-
PB2	M575K	M	K	M	M	M	M	M	M	M	M	M	M	M	M	M	M	M	M	M	M	M	M	M	M	M	M	M	M	M	M	M	M	M	M	M	M	M	M	M	-
PB2	M631L	M	L	L	M	M	M	M	M	M	M	M	M	M	M	M	M	M	M	M	M	M	M	M	M	M	M	M	M	M	M	M	M	M	M	M	M	M	M	M	-
PB2	K670R	K	R	R	K	K	K	K	K	K	K	K	K	K	K	K	K	K	K	K	K	K	K	K	K	K	K	K	K	K	K	K	K	K	K	K	K	K	K	K	-
PB2	V91A	V	V	V	V	V	V	V	V	V	V	V	V	V	V	V	V	V	V	V	V	V	V	V	V	V	V	V	V	V	V	V	V	V	V	A	V	V	V	V	-
PB2	L281V	L	L	L	L	L	L	L	L	L	L	L	L	L	L	L	L	L	L	L	L	L	L	L	L	L	L	L	L	L	L	L	L	L	L	V	L	L	L	L	-
PB2	L708W	L	L	L	L	L	L	L	L	L	L	L	L	L	L	L	L	L	L	L	L	L	L	L	L	L	L	L	L	L	L	L	L	L	L	W	W	W	W	W	-
PB2	I67V	I	I	I	I	I	I	I	I	V	I	I	I	I	I	I	I	I	I	I	I	I	I	I	I	I	I	I	I	I	I	I	I	I	I	I	I	I	I	I	-
PB2	E192X	E	E	E	E	E	E	E	E	X	E	E	E	E	E	E	E	E	E	E	E	E	E	E	E	E	E	E	E	E	E	E	E	E	E	E	E	E	E	E	-
PB2	T271X	T	T	T	T	T	T	T	T	X	T	T	T	T	T	T	T	T	T	T	T	T	T	T	T	T	T	T	T	T	T	T	T	T	T	T	T	T	T	T	host specificity shift [statistical] and host specificity shift [statistical] and host specificity shift [statistical]
PB2	A152T	A	A	A	A	A	A	A	A	A	T	T	A	A	A	A	A	A	A	A	A	A	A	A	A	A	A	A	A	A	A	A	A	A	A	A	A	A	A	A	-
PB2	I292V	I	I	I	I	I	I	I	I	I	V	V	I	I	I	I	I	I	I	I	I	I	I	I	I	I	I	I	I	I	I	I	I	I	I	I	I	I	I	I	host specificity shift [statistical] and host specificity shift [statistical]
PB2	S470D	S	S	S	S	S	S	S	S	S	D	D	S	S	S	S	S	S	S	S	S	S	S	S	S	S	S	S	S	S	S	S	S	S	S	S	S	S	S	S	-
PB2	E677G	E	E	E	E	E	E	E	E	E	G	G	E	E	E	E	E	E	E	E	E	E	E	E	E	E	E	E	E	E	E	E	E	E	E	E	E	E	E	E	-
PB2	T16N	T	T	T	T	N	T	T	T	T	T	T	T	T	T	T	T	T	T	T	T	T	T	T	T	T	T	T	T	T	T	T	T	T	T	T	T	T	T	T	-
PB2	R251K	R	R	R	R	K	R	R	R	R	R	R	R	R	R	R	R	R	R	R	R	R	R	R	R	R	R	R	R	R	R	R	R	R	R	R	R	R	R	R	-
PB2	V25I	V	V	V	V	V	V	V	V	V	V	V	I	V	V	V	V	V	V	V	V	V	V	V	V	V	V	V	V	V	V	V	V	V	V	V	V	V	V	V	-
PB2	K157R	K	K	K	K	K	K	K	K	K	K	K	R	K	K	K	K	K	K	K	K	K	K	K	K	K	K	K	K	K	K	K	K	K	K	K	K	K	K	K	-
PB2	T184A	T	T	T	T	T	T	T	T	T	T	T	A	T	T	T	T	T	T	T	T	T	T	T	T	T	T	T	T	T	T	T	T	T	T	T	T	T	T	T	-
PB2	D195E	D	D	D	D	D	D	D	D	D	D	D	E	D	D	D	D	D	D	D	D	D	D	D	D	D	D	D	D	D	D	D	D	D	D	D	D	D	D	D	-
PB2	I292M	I	I	I	I	I	I	I	I	I	I	I	M	I	I	I	I	I	I	I	I	I	I	I	I	I	I	I	I	I	I	I	I	I	I	I	I	I	I	I	host specificity shift [statistical] and host specificity shift [statistical]
PB2	R299K	R	R	R	R	R	R	R	R	R	R	R	K	R	R	R	R	R	R	R	R	R	R	R	R	R	R	R	R	R	R	R	R	R	R	R	R	R	R	R	-
PB2	V338I	V	V	V	V	V	V	V	V	V	V	V	I	V	V	V	V	V	V	V	V	V	V	V	V	V	V	V	V	V	V	V	V	V	V	V	V	V	V	V	-
PB2	N448S	N	N	N	N	N	N	N	N	N	N	N	S	N	N	N	N	N	N	N	N	N	N	N	N	N	N	N	N	N	N	N	N	N	N	N	N	N	N	N	-
PB2	I451L	I	I	I	I	I	I	I	I	I	I	I	L	I	I	I	I	I	I	I	I	I	I	I	I	I	I	I	I	I	I	I	I	I	I	I	I	I	I	I	-
PB2	P453Q	P	P	P	P	P	P	P	P	P	P	P	Q	P	P	P	P	P	P	P	P	P	P	P	P	P	P	P	P	P	P	P	P	P	P	P	P	P	P	P	-
PB2	M473L	M	M	M	M	M	M	M	M	M	M	M	L	M	M	M	M	M	M	M	M	M	M	M	M	M	M	M	M	M	M	M	M	M	M	M	M	M	M	M	-
PB2	T491I	T	T	T	T	T	T	T	T	T	T	T	I	T	T	T	T	T	T	T	T	T	T	T	T	T	T	T	T	T	T	T	T	T	T	T	T	T	T	T	-
PB2	S629N	S	S	S	S	S	S	S	S	S	S	S	N	S	S	S	S	S	S	S	S	S	S	S	S	S	S	S	S	S	S	S	S	S	S	S	S	S	S	S	-
PB2	T676V	T	T	T	T	T	T	T	T	T	T	T	V	T	T	T	T	T	T	T	T	T	T	T	T	T	T	T	T	T	T	T	T	T	T	T	T	T	T	T	-
